# Supplementary material for: 6,7-Diphenyl-5-thia-7-aza­spiro­[2.6]nonan-8-one 5,5-dioxide
Source: IUCrdata. 2023 Oct 31;8(Pt 10):x230937. doi: 10.1107/S2414314623009379 (PMC10626852; doi:10.1107/S2414314623009379)
Supplement: Supplementary file 1 [file x-08-x230937-sup1.cif]

##############################################################################
#                                                                            #
# This CIF contains the data for a data article accepted for                 #
# publication in IUCrData. It conforms to the requirements of                #
# Notes for Authors for IUCrData, and has been                               #
# peer reviewed under the auspices of IUCrData.                              #
#                                                                            #
# Full details of the Crystallographic Information File format               #
# are given in the paper "The Crystallographic Information File (CIF):       #
# a New Standard Archive File for Crystallography" by S. R. Hall, F. H.      #
# Allen and I. D. Brown [Acta Cryst. (1991), A47, 655-685].                  #
#                                                                            #
# The current version of the core CIF dictionary is obtainable from          #
# ftp://ftp.iucr.org/pub/cif_core.dic.                                       #
#                                                                            #
# Software is freely available for graphical display of the structure(s)     #
# in this CIF. For information consult the CIF software page                 #
# http://www.iucr.org/resources/cif/software.                                #
#                                                                            #
# This file may be used for bona fide research purposes within the           #
# scientific community so long as proper attribution is given to the data    # 
# article from which it was obtained.                                        #
#                                                                            #
##############################################################################
data_I
_audit_creation_method
;
Olex2 1.2
(compiled 2018.05.29 svn.r3508 for OlexSys, GUI svn.r5506)
;
_journal_date_recd_electronic     2023-10-17
_journal_date_accepted     2023-10-25
_journal_name_full     'IUCrData'
_journal_year     2023
_journal_volume     8
_journal_issue      1
_journal_page_first     0
_journal_page_last     0
_journal_paper_category     HO
_journal_paper_doi     10.1107/S2414314623009379
_journal_coeditor_code     HB4455
_publ_contact_author_name     'Lee J. Silverberg'
_publ_contact_author_address
;
Pennsylvania State University
Schuylkill Campus
200 University Drive
Schuylkill Haven, PA 17972 USA
;
_publ_contact_author_email     'ljs43@psu.edu'
_publ_contact_author_fax     ?
_publ_contact_author_phone     ?
_publ_section_title
;
6,7-Diphenyl-5-thia-7-azaspiro[2.6]nonan-8-one 5,5-dioxide
;
_publ_section_title_footnote     .
loop_
    _publ_author_name
    _publ_author_footnote
    _publ_author_address
    'Yennawar, Hemant P.' .
;
Department of Biochemistry and Molecular Biology Pennsylvania State University
University Park, PA 16802
USA
;
    'Russell, Michael W.' .
;
Pennsylvania State University
Schuylkill Campus
200 University Drive
Schuylkill Haven, PA 17972
USA
;
    'Silverberg, Lee J.' .
;
Pennsylvania State University
Schuylkill Campus
200 University Drive
Schuylkill Haven, PA 17972
USA
;
_publ_section_synopsis
;
The seven-membered 1,3-thiazepan-4-one ring system, like its six- and
five-membered-ring analogues, is known to be biologically active and is of
potential medicinal use. The crystal structure is reported of the sulfone of a
1,3-thiazepan-4-one in which the seven-membered ring adopts a pucker-chair
conformation.
;
_chemical_name_systematic
;
6,7-Diphenyl-5-thia-7-azaspiro[2.6]nonan-8-one 5,5-dioxide
;
_chemical_name_common
;
6,7-Diphenyl-5\l^6^-thia-7-azaspiro[2.6]nonane-5,5,8-trione
;
_chemical_formula_moiety     'C19 H19 N O3 S'
_chemical_formula_sum     'C19 H19 N O3 S'
_chemical_formula_iupac     'C19 H19 N O3 S'
_chemical_formula_weight     341.41
_chemical_melting_point     ?
_space_group_crystal_system     triclinic
_space_group_name_H-M_alt     'P -1'
_space_group_name_Hall     '-P 1'
loop_
    _space_group_symop_id
    _space_group_symop_operation_xyz
    1 'x, y, z'
    2 '-x, -y, -z'
_cell_length_a     10.125(5)
_cell_length_b     11.222(5)
_cell_length_c     15.995(7)
_cell_angle_alpha     79.117(8)
_cell_angle_beta     83.484(9)
_cell_angle_gamma     72.829(8)
_cell_volume     1701.8(13)
_cell_formula_units_Z     4
_cell_measurement_reflns_used     1788
_cell_measurement_theta_min     2.409
_cell_measurement_theta_max     25.130
_cell_measurement_temperature     298(2)
_exptl_crystal_description     'block'
_exptl_crystal_colour     'colorless'
_exptl_crystal_size_max     0.14
_exptl_crystal_size_mid     0.10
_exptl_crystal_size_min     0.05
_exptl_crystal_density_diffrn     1.332
_exptl_crystal_F_000     720
_exptl_absorpt_coefficient_mu     0.207
_exptl_absorpt_correction_type     multi-scan
_exptl_absorpt_process_details
;
(SADABS; Krause <i>et al.</i>,  2015)
;
_exptl_absorpt_correction_T_min     0.697848
_exptl_absorpt_correction_T_max     0.9
_exptl_special_details
;
 The data collection nominally covered a full sphere of reciprocal space by
 a combination of 5 sets of \w scans each set at different \f and/or
 2\q angles and each scan (30 s exposure) covering -0.300\% degrees in \w.
 The crystal to detector distance was 5.82 cm.
;
_diffrn_ambient_temperature     298
_diffrn_source     'fine-focus sealed tube'
_diffrn_source_power     1.6
_diffrn_source_voltage     50.0
_diffrn_source_current     32.0
_diffrn_radiation_type     MoK\a
_diffrn_radiation_wavelength     0.71073
_diffrn_radiation_monochromator     'graphite'
_diffrn_measurement_device_type     'Bruker SMART CCD'
_diffrn_measurement_method     'phi and omega scans'
_diffrn_detector_area_resol_mean     8.34
_diffrn_reflns_number     15037
_diffrn_reflns_av_R_equivalents     0.0602
_diffrn_reflns_av_unetI/netI     0.1139
_diffrn_reflns_theta_min     1.30
_diffrn_reflns_theta_max     28.41
_diffrn_reflns_theta_full     28.41
_diffrn_measured_fraction_theta_max     0.973
_diffrn_measured_fraction_theta_full     0.973
_diffrn_reflns_limit_h_min     -11
_diffrn_reflns_limit_h_max     13
_diffrn_reflns_limit_k_min     -14
_diffrn_reflns_limit_k_max     15
_diffrn_reflns_limit_l_min     -21
_diffrn_reflns_limit_l_max     17
_refine_special_details
;
 Refinement of F^2^ against ALL reflections.  The weighted R-factor wR and
 goodness of fit S are based on F^2^, conventional R-factors R are based
 on F, with F set to zero for negative F^2^. The threshold expression of
 F^2^ > 2sigma(F^2^) is used only for calculating R-factors(gt) etc. and is
 not relevant to the choice of reflections for refinement.  R-factors based
 on F^2^ are statistically about twice as large as those based on F, and R-
 factors based on ALL data will be even larger.
 The hydrogen atoms were placed geometrically (C---H = 0.93--0.98
\%A) and refined as riding on their parent atoms with <i>U</i>~iso~(H) =
1.2<i>U</i>~eq~(C).
;
_reflns_number_total     7728
_reflns_number_gt     3674
_reflns_threshold_expression     I>2sigma(I)
_refine_ls_structure_factor_coef     Fsqd
_refine_ls_matrix_type     full
_refine_ls_R_factor_all     0.1567
_refine_ls_R_factor_gt     0.0785
_refine_ls_wR_factor_gt     0.1678
_refine_ls_wR_factor_ref     0.2067
_refine_ls_goodness_of_fit_ref     0.913
_refine_ls_restrained_S_all     0.913
_refine_ls_number_reflns     7728
_refine_ls_number_parameters     433
_refine_ls_number_restraints     0
_refine_ls_hydrogen_treatment     constr
_refine_ls_weighting_scheme     calc
_refine_ls_weighting_details
         'calc w=1/[\s^2^(Fo^2^)+(0.1000P)^2^+0.0000P] where P=(Fo^2^+2Fc^2^)/3'
_atom_sites_solution_hydrogens     geom
_atom_sites_solution_primary     direct
_atom_sites_solution_secondary     difmap
_refine_ls_shift/su_max     0.000
_refine_ls_shift/su_mean     0.000
_refine_diff_density_max     0.742
_refine_diff_density_min     -0.452
_refine_ls_extinction_method     none
_refine_ls_extinction_coef     ?
loop_
    _atom_type_symbol
    _atom_type_description
    _atom_type_scat_dispersion_real
    _atom_type_scat_dispersion_imag
    _atom_type_scat_source
    'C' 'C' 0.0033 0.0016
                         'International Tables Vol C Tables 4.2.6.8 and 6.1.1.4'
    'H' 'H' 0.0000 0.0000
                         'International Tables Vol C Tables 4.2.6.8 and 6.1.1.4'
    'N' 'N' 0.0061 0.0033
                         'International Tables Vol C Tables 4.2.6.8 and 6.1.1.4'
    'O' 'O' 0.0106 0.0060
                         'International Tables Vol C Tables 4.2.6.8 and 6.1.1.4'
    'S' 'S' 0.1246 0.1234
                         'International Tables Vol C Tables 4.2.6.8 and 6.1.1.4'
_computing_data_collection
;
SMART V5.634 (Bruker, 2001)
;
_computing_cell_refinement
;
SAINT V6.36A (Bruker, 2001)
;
_computing_data_reduction
;
SAINT V6.36A (Bruker, 2001)
;
_computing_structure_solution
;
SHELXS (Sheldrick, 2008)
;
_computing_structure_refinement
;
SHELXL (Sheldrick, 2015)
;
_computing_molecular_graphics
;
Olex2 (Dolomanov <i>et al.</i>,  2009)
;
_computing_publication_material
;
Olex2 (Dolomanov <i>et al.</i>,  2009)
;
loop_
    _atom_site_type_symbol
    _atom_site_label
    _atom_site_fract_x
    _atom_site_fract_y
    _atom_site_fract_z
    _atom_site_U_iso_or_equiv
    _atom_site_adp_type
    _atom_site_calc_flag
    _atom_site_occupancy
    _atom_site_disorder_assembly
    _atom_site_disorder_group
    S S1 0.90079(10) 0.56246(8) 0.12862(6) 0.0407(3) Uani d 1 . .
    S S2 0.60160(10) 0.07781(8) 0.36592(6) 0.0434(3) Uani d 1 . .
    O O1 0.7581(3) 0.5998(2) 0.11179(17) 0.0541(7) Uani d 1 . .
    O O2 0.9835(3) 0.4395(2) 0.11397(17) 0.0523(7) Uani d 1 . .
    O O3 0.7584(3) 0.9752(2) 0.11388(16) 0.0535(7) Uani d 1 . .
    O O4 0.7454(3) 0.0349(2) 0.38132(17) 0.0552(8) Uani d 1 . .
    O O5 0.5248(3) -0.0146(2) 0.38104(18) 0.0598(8) Uani d 1 . .
    O O6 0.7253(3) 0.4160(3) 0.38174(17) 0.0608(8) Uani d 1 . .
    N N1 0.8788(3) 0.8038(2) 0.05663(18) 0.0350(7) Uani d 1 . .
    N N2 0.6102(3) 0.2742(3) 0.43865(18) 0.0376(7) Uani d 1 . .
    C C1 0.9765(3) 0.6790(3) 0.0601(2) 0.0359(8) Uani d 1 . .
    H H1 0.9802 0.6593 0.0026 0.043 Uiso calc 1 . .
    C C2 0.8408(4) 0.8715(3) 0.1232(2) 0.0376(8) Uani d 1 . .
    C C3 0.8994(4) 0.8121(3) 0.2094(2) 0.0410(9) Uani d 1 . .
    H H3A 0.8795 0.8772 0.2449 0.049 Uiso calc 1 . .
    H H3B 0.9993 0.7805 0.2013 0.049 Uiso calc 1 . .
    C C4 0.8430(4) 0.7046(3) 0.2561(2) 0.0404(9) Uani d 1 . .
    C C5 0.9171(4) 0.5762(3) 0.2345(2) 0.0460(10) Uani d 1 . .
    H H5A 0.8808 0.5137 0.2728 0.055 Uiso calc 1 . .
    H H5B 1.0146 0.5575 0.2440 0.055 Uiso calc 1 . .
    C C6 1.1264(3) 0.6682(3) 0.0744(2) 0.0385(9) Uani d 1 . .
    C C7 1.2248(4) 0.5528(4) 0.0859(3) 0.0578(12) Uani d 1 . .
    H H7 1.1992 0.4790 0.0887 0.069 Uiso calc 1 . .
    C C8 1.3633(4) 0.5460(5) 0.0933(3) 0.0738(15) Uani d 1 . .
    H H8 1.4290 0.4676 0.1019 0.089 Uiso calc 1 . .
    C C9 1.4028(5) 0.6529(5) 0.0882(3) 0.0714(14) Uani d 1 . .
    H H9 1.4948 0.6479 0.0938 0.086 Uiso calc 1 . .
    C C10 1.3073(4) 0.7666(4) 0.0749(3) 0.0608(12) Uani d 1 . .
    H H10 1.3346 0.8398 0.0711 0.073 Uiso calc 1 . .
    C C11 1.1706(4) 0.7764(4) 0.0669(2) 0.0474(10) Uani d 1 . .
    H H11 1.1071 0.8558 0.0565 0.057 Uiso calc 1 . .
    C C12 0.8103(4) 0.8537(3) -0.0220(2) 0.0375(9) Uani d 1 . .
    C C13 0.6711(4) 0.8734(4) -0.0242(3) 0.0497(10) Uani d 1 . .
    H H13 0.6188 0.8561 0.0258 0.060 Uiso calc 1 . .
    C C14 0.6076(4) 0.9188(4) -0.1002(3) 0.0612(12) Uani d 1 . .
    H H14 0.5128 0.9318 -0.1015 0.073 Uiso calc 1 . .
    C C15 0.6851(5) 0.9450(4) -0.1743(3) 0.0640(13) Uani d 1 . .
    H H15 0.6424 0.9773 -0.2256 0.077 Uiso calc 1 . .
    C C16 0.8237(5) 0.9233(4) -0.1722(3) 0.0629(12) Uani d 1 . .
    H H16 0.8766 0.9376 -0.2226 0.076 Uiso calc 1 . .
    C C17 0.8872(4) 0.8802(4) -0.0959(3) 0.0527(11) Uani d 1 . .
    H H17 0.9817 0.8691 -0.0946 0.063 Uiso calc 1 . .
    C C18 0.7895(5) 0.7086(4) 0.3475(3) 0.0662(13) Uani d 1 . .
    H H18A 0.8042 0.6290 0.3865 0.079 Uiso calc 1 . .
    H H18B 0.7934 0.7796 0.3726 0.079 Uiso calc 1 . .
    C C19 0.6911(4) 0.7337(4) 0.2799(3) 0.0598(12) Uani d 1 . .
    H H19A 0.6348 0.8200 0.2640 0.072 Uiso calc 1 . .
    H H19B 0.6457 0.6694 0.2779 0.072 Uiso calc 1 . .
    C C20 0.5201(3) 0.1954(3) 0.4352(2) 0.0378(9) Uani d 1 . .
    H H20 0.5210 0.1453 0.4925 0.045 Uiso calc 1 . .
    C C21 0.6467(4) 0.3572(3) 0.3713(2) 0.0422(9) Uani d 1 . .
    C C22 0.5898(4) 0.3741(3) 0.2860(2) 0.0427(9) Uani d 1 . .
    H H22A 0.6076 0.4488 0.2507 0.051 Uiso calc 1 . .
    H H22B 0.4902 0.3889 0.2938 0.051 Uiso calc 1 . .
    C C23 0.6501(4) 0.2623(3) 0.2390(2) 0.0398(9) Uani d 1 . .
    C C24 0.5805(4) 0.1577(3) 0.2609(2) 0.0443(9) Uani d 1 . .
    H H24A 0.6180 0.0975 0.2221 0.053 Uiso calc 1 . .
    H H24B 0.4823 0.1933 0.2526 0.053 Uiso calc 1 . .
    C C25 0.3683(4) 0.2620(3) 0.4236(2) 0.0408(9) Uani d 1 . .
    C C26 0.2755(4) 0.1958(5) 0.4163(3) 0.0689(13) Uani d 1 . .
    H H26 0.3076 0.1095 0.4150 0.083 Uiso calc 1 . .
    C C27 0.1370(5) 0.2559(7) 0.4112(4) 0.0916(18) Uani d 1 . .
    H H27 0.0770 0.2102 0.4041 0.110 Uiso calc 1 . .
    C C28 0.0860(5) 0.3791(7) 0.4159(3) 0.0851(18) Uani d 1 . .
    H H28 -0.0087 0.4178 0.4135 0.102 Uiso calc 1 . .
    C C29 0.1746(5) 0.4483(5) 0.4245(3) 0.0760(15) Uani d 1 . .
    H H29 0.1402 0.5342 0.4271 0.091 Uiso calc 1 . .
    C C30 0.3149(4) 0.3891(4) 0.4292(3) 0.0558(11) Uani d 1 . .
    H H30 0.3743 0.4353 0.4362 0.067 Uiso calc 1 . .
    C C31 0.6767(4) 0.2524(3) 0.5174(2) 0.0451(10) Uani d 1 . .
    C C32 0.5996(5) 0.2989(5) 0.5868(3) 0.0657(13) Uani d 1 . .
    H H32 0.5071 0.3449 0.5820 0.079 Uiso calc 1 . .
    C C33 0.6601(6) 0.2772(6) 0.6635(3) 0.0850(16) Uani d 1 . .
    H H33 0.6089 0.3094 0.7103 0.102 Uiso calc 1 . .
    C C34 0.7943(7) 0.2088(6) 0.6703(4) 0.0921(18) Uani d 1 . .
    H H34 0.8343 0.1936 0.7222 0.111 Uiso calc 1 . .
    C C35 0.8720(6) 0.1616(5) 0.6019(4) 0.0887(17) Uani d 1 . .
    H H35 0.9642 0.1150 0.6072 0.106 Uiso calc 1 . .
    C C36 0.8122(4) 0.1838(4) 0.5243(3) 0.0695(13) Uani d 1 . .
    H H36 0.8641 0.1521 0.4774 0.083 Uiso calc 1 . .
    C C37 0.8030(4) 0.2257(4) 0.2163(3) 0.0552(11) Uani d 1 . .
    H H37A 0.8570 0.2756 0.2322 0.066 Uiso calc 1 . .
    H H37B 0.8505 0.1364 0.2190 0.066 Uiso calc 1 . .
    C C38 0.7043(4) 0.2870(4) 0.1474(2) 0.0568(11) Uani d 1 . .
    H H38A 0.6921 0.2347 0.1088 0.068 Uiso calc 1 . .
    H H38B 0.6985 0.3738 0.1219 0.068 Uiso calc 1 . .
loop_
    _atom_site_aniso_label
    _atom_site_aniso_U_11
    _atom_site_aniso_U_22
    _atom_site_aniso_U_33
    _atom_site_aniso_U_12
    _atom_site_aniso_U_13
    _atom_site_aniso_U_23
    S1 0.0446(6) 0.0385(5) 0.0399(6) -0.0138(4) 0.0059(4) -0.0100(4)
    S2 0.0508(6) 0.0347(5) 0.0426(6) -0.0130(4) 0.0093(4) -0.0068(4)
    O1 0.0448(16) 0.0613(17) 0.0607(19) -0.0246(13) -0.0016(13) -0.0066(14)
    O2 0.0698(18) 0.0385(14) 0.0496(17) -0.0175(13) 0.0096(14) -0.0138(12)
    O3 0.0642(18) 0.0405(15) 0.0470(17) 0.0023(13) -0.0024(13) -0.0137(12)
    O4 0.0458(16) 0.0501(16) 0.0580(18) -0.0007(13) 0.0026(13) -0.0042(13)
    O5 0.086(2) 0.0417(15) 0.0595(19) -0.0386(15) 0.0152(15) -0.0067(13)
    O6 0.083(2) 0.0677(19) 0.0467(18) -0.0488(17) 0.0014(15) -0.0049(14)
    N1 0.0386(16) 0.0349(15) 0.0309(17) -0.0068(13) 0.0009(13) -0.0114(13)
    N2 0.0402(17) 0.0414(16) 0.0325(17) -0.0170(14) 0.0031(13) -0.0034(13)
    C1 0.0384(19) 0.0368(18) 0.030(2) -0.0057(15) 0.0036(15) -0.0106(15)
    C2 0.041(2) 0.0339(19) 0.037(2) -0.0116(16) 0.0045(16) -0.0075(16)
    C3 0.050(2) 0.042(2) 0.032(2) -0.0127(17) 0.0017(17) -0.0114(16)
    C4 0.048(2) 0.041(2) 0.030(2) -0.0103(17) 0.0073(16) -0.0085(15)
    C5 0.054(2) 0.044(2) 0.036(2) -0.0131(18) 0.0092(17) -0.0057(16)
    C6 0.0347(19) 0.047(2) 0.030(2) -0.0073(17) 0.0036(15) -0.0074(16)
    C7 0.043(2) 0.051(2) 0.069(3) -0.0045(19) 0.002(2) -0.003(2)
    C8 0.037(2) 0.078(3) 0.087(4) 0.002(2) -0.001(2) 0.003(3)
    C9 0.041(3) 0.106(4) 0.067(3) -0.025(3) -0.008(2) -0.006(3)
    C10 0.051(3) 0.077(3) 0.062(3) -0.030(2) 0.006(2) -0.016(2)
    C11 0.042(2) 0.052(2) 0.051(3) -0.0154(19) 0.0060(18) -0.0138(19)
    C12 0.037(2) 0.0368(19) 0.037(2) -0.0070(16) -0.0044(16) -0.0085(15)
    C13 0.046(2) 0.061(3) 0.043(2) -0.0164(19) -0.0015(19) -0.0106(19)
    C14 0.051(3) 0.075(3) 0.061(3) -0.013(2) -0.017(2) -0.017(2)
    C15 0.072(3) 0.069(3) 0.046(3) -0.008(2) -0.023(2) -0.006(2)
    C16 0.065(3) 0.078(3) 0.034(2) -0.009(2) 0.001(2) 0.001(2)
    C17 0.043(2) 0.065(3) 0.043(3) -0.0073(19) 0.0023(19) -0.004(2)
    C18 0.097(4) 0.050(2) 0.040(3) -0.011(2) 0.021(2) -0.0082(19)
    C19 0.056(3) 0.052(2) 0.067(3) -0.015(2) 0.023(2) -0.015(2)
    C20 0.042(2) 0.042(2) 0.031(2) -0.0195(16) 0.0059(16) -0.0013(15)
    C21 0.050(2) 0.041(2) 0.037(2) -0.0187(18) 0.0144(18) -0.0101(16)
    C22 0.055(2) 0.038(2) 0.033(2) -0.0156(17) 0.0106(17) -0.0046(16)
    C23 0.046(2) 0.044(2) 0.028(2) -0.0161(17) 0.0114(16) -0.0050(15)
    C24 0.050(2) 0.047(2) 0.035(2) -0.0156(18) 0.0091(17) -0.0108(17)
    C25 0.039(2) 0.053(2) 0.027(2) -0.0134(18) 0.0067(15) -0.0030(16)
    C26 0.047(3) 0.085(3) 0.080(4) -0.024(2) 0.007(2) -0.023(3)
    C27 0.047(3) 0.142(6) 0.094(4) -0.036(3) 0.002(3) -0.029(4)
    C28 0.041(3) 0.140(5) 0.053(3) -0.003(3) 0.001(2) -0.002(3)
    C29 0.065(3) 0.077(3) 0.056(3) 0.009(3) 0.014(2) 0.003(2)
    C30 0.050(2) 0.057(3) 0.047(3) -0.004(2) 0.0110(19) -0.0030(19)
    C31 0.051(2) 0.050(2) 0.040(2) -0.0262(19) -0.0021(19) -0.0022(18)
    C32 0.063(3) 0.103(4) 0.039(3) -0.036(3) -0.001(2) -0.012(2)
    C33 0.092(4) 0.142(5) 0.040(3) -0.062(4) 0.003(3) -0.019(3)
    C34 0.104(5) 0.128(5) 0.061(4) -0.069(4) -0.027(4) 0.016(3)
    C35 0.067(3) 0.108(4) 0.090(5) -0.025(3) -0.035(3) 0.004(4)
    C36 0.056(3) 0.075(3) 0.073(4) -0.014(2) -0.008(2) -0.006(3)
    C37 0.052(2) 0.053(2) 0.057(3) -0.016(2) 0.018(2) -0.012(2)
    C38 0.077(3) 0.057(2) 0.036(2) -0.028(2) 0.019(2) -0.0075(19)
_geom_special_details
;
 All esds (except the esd in the dihedral angle between two l.s. planes)
 are estimated using the full covariance matrix.  The cell esds are taken
 into account individually in the estimation of esds in distances, angles
 and torsion angles; correlations between esds in cell parameters are only
 used when they are defined by crystal symmetry.  An approximate (isotropic)
 treatment of cell esds is used for estimating esds involving l.s. planes.
;
loop_
    _geom_bond_atom_site_label_1
    _geom_bond_atom_site_label_2
    _geom_bond_site_symmetry_2
    _geom_bond_distance
    _geom_bond_publ_flag
    S1 O1 . 1.423(3) ?
    S1 O2 . 1.434(3) ?
    S1 C1 . 1.833(4) ?
    S1 C5 . 1.759(4) ?
    S2 O4 . 1.426(3) ?
    S2 O5 . 1.441(3) ?
    S2 C20 . 1.830(4) ?
    S2 C24 . 1.752(4) ?
    O3 C2 . 1.209(4) ?
    O6 C21 . 1.217(4) ?
    N1 C1 . 1.451(4) ?
    N1 C2 . 1.378(4) ?
    N1 C12 . 1.442(4) ?
    N2 C20 . 1.458(4) ?
    N2 C21 . 1.377(4) ?
    N2 C31 . 1.442(5) ?
    C1 H1 . 0.9800 ?
    C1 C6 . 1.526(5) ?
    C2 C3 . 1.517(5) ?
    C3 H3A . 0.9700 ?
    C3 H3B . 0.9700 ?
    C3 C4 . 1.520(5) ?
    C4 C5 . 1.499(5) ?
    C4 C18 . 1.505(5) ?
    C4 C19 . 1.495(5) ?
    C5 H5A . 0.9700 ?
    C5 H5B . 0.9700 ?
    C6 C7 . 1.376(5) ?
    C6 C11 . 1.394(5) ?
    C7 H7 . 0.9300 ?
    C7 C8 . 1.399(6) ?
    C8 H8 . 0.9300 ?
    C8 C9 . 1.358(6) ?
    C9 H9 . 0.9300 ?
    C9 C10 . 1.350(6) ?
    C10 H10 . 0.9300 ?
    C10 C11 . 1.375(5) ?
    C11 H11 . 0.9300 ?
    C12 C13 . 1.364(5) ?
    C12 C17 . 1.374(5) ?
    C13 H13 . 0.9300 ?
    C13 C14 . 1.379(5) ?
    C14 H14 . 0.9300 ?
    C14 C15 . 1.378(6) ?
    C15 H15 . 0.9300 ?
    C15 C16 . 1.356(6) ?
    C16 H16 . 0.9300 ?
    C16 C17 . 1.381(5) ?
    C17 H17 . 0.9300 ?
    C18 H18A . 0.9700 ?
    C18 H18B . 0.9700 ?
    C18 C19 . 1.486(6) ?
    C19 H19A . 0.9700 ?
    C19 H19B . 0.9700 ?
    C20 H20 . 0.9800 ?
    C20 C25 . 1.513(5) ?
    C21 C22 . 1.499(5) ?
    C22 H22A . 0.9700 ?
    C22 H22B . 0.9700 ?
    C22 C23 . 1.520(5) ?
    C23 C24 . 1.508(5) ?
    C23 C37 . 1.501(5) ?
    C23 C38 . 1.509(5) ?
    C24 H24A . 0.9700 ?
    C24 H24B . 0.9700 ?
    C25 C26 . 1.385(5) ?
    C25 C30 . 1.384(5) ?
    C26 H26 . 0.9300 ?
    C26 C27 . 1.370(6) ?
    C27 H27 . 0.9300 ?
    C27 C28 . 1.338(7) ?
    C28 H28 . 0.9300 ?
    C28 C29 . 1.382(7) ?
    C29 H29 . 0.9300 ?
    C29 C30 . 1.383(6) ?
    C30 H30 . 0.9300 ?
    C31 C32 . 1.376(6) ?
    C31 C36 . 1.365(5) ?
    C32 H32 . 0.9300 ?
    C32 C33 . 1.383(6) ?
    C33 H33 . 0.9300 ?
    C33 C34 . 1.354(7) ?
    C34 H34 . 0.9300 ?
    C34 C35 . 1.369(8) ?
    C35 H35 . 0.9300 ?
    C35 C36 . 1.391(7) ?
    C36 H36 . 0.9300 ?
    C37 H37A . 0.9700 ?
    C37 H37B . 0.9700 ?
    C37 C38 . 1.497(6) ?
    C38 H38A . 0.9700 ?
    C38 H38B . 0.9700 ?
loop_
    _geom_angle_atom_site_label_1
    _geom_angle_atom_site_label_2
    _geom_angle_atom_site_label_3
    _geom_angle_site_symmetry_1
    _geom_angle_site_symmetry_3
    _geom_angle
    _geom_angle_publ_flag
    O1 S1 O2 . . 118.34(17) ?
    O1 S1 C1 . . 106.13(15) ?
    O1 S1 C5 . . 109.40(18) ?
    O2 S1 C1 . . 107.56(16) ?
    O2 S1 C5 . . 108.30(16) ?
    C5 S1 C1 . . 106.48(17) ?
    O4 S2 O5 . . 117.82(16) ?
    O4 S2 C20 . . 106.93(17) ?
    O4 S2 C24 . . 109.41(17) ?
    O5 S2 C20 . . 107.33(17) ?
    O5 S2 C24 . . 108.42(18) ?
    C24 S2 C20 . . 106.33(17) ?
    C2 N1 C1 . . 125.4(3) ?
    C2 N1 C12 . . 119.0(3) ?
    C12 N1 C1 . . 115.4(3) ?
    C21 N2 C20 . . 125.6(3) ?
    C21 N2 C31 . . 118.1(3) ?
    C31 N2 C20 . . 116.0(3) ?
    S1 C1 H1 . . 104.4 ?
    N1 C1 S1 . . 109.4(2) ?
    N1 C1 H1 . . 104.4 ?
    N1 C1 C6 . . 116.7(3) ?
    C6 C1 S1 . . 116.0(2) ?
    C6 C1 H1 . . 104.4 ?
    O3 C2 N1 . . 120.5(3) ?
    O3 C2 C3 . . 120.3(3) ?
    N1 C2 C3 . . 119.1(3) ?
    C2 C3 H3A . . 108.7 ?
    C2 C3 H3B . . 108.7 ?
    C2 C3 C4 . . 114.3(3) ?
    H3A C3 H3B . . 107.6 ?
    C4 C3 H3A . . 108.7 ?
    C4 C3 H3B . . 108.7 ?
    C5 C4 C3 . . 115.7(3) ?
    C5 C4 C18 . . 116.0(3) ?
    C18 C4 C3 . . 117.8(3) ?
    C19 C4 C3 . . 118.0(3) ?
    C19 C4 C5 . . 118.3(3) ?
    C19 C4 C18 . . 59.4(3) ?
    S1 C5 H5A . . 108.9 ?
    S1 C5 H5B . . 108.9 ?
    C4 C5 S1 . . 113.5(3) ?
    C4 C5 H5A . . 108.9 ?
    C4 C5 H5B . . 108.9 ?
    H5A C5 H5B . . 107.7 ?
    C7 C6 C1 . . 121.4(4) ?
    C7 C6 C11 . . 117.8(4) ?
    C11 C6 C1 . . 120.4(3) ?
    C6 C7 H7 . . 119.9 ?
    C6 C7 C8 . . 120.2(4) ?
    C8 C7 H7 . . 119.9 ?
    C7 C8 H8 . . 119.7 ?
    C9 C8 C7 . . 120.6(4) ?
    C9 C8 H8 . . 119.7 ?
    C8 C9 H9 . . 120.3 ?
    C10 C9 C8 . . 119.4(4) ?
    C10 C9 H9 . . 120.3 ?
    C9 C10 H10 . . 119.3 ?
    C9 C10 C11 . . 121.3(4) ?
    C11 C10 H10 . . 119.3 ?
    C6 C11 H11 . . 119.8 ?
    C10 C11 C6 . . 120.5(4) ?
    C10 C11 H11 . . 119.8 ?
    C13 C12 N1 . . 121.1(3) ?
    C13 C12 C17 . . 119.7(3) ?
    C17 C12 N1 . . 119.3(3) ?
    C12 C13 H13 . . 119.8 ?
    C12 C13 C14 . . 120.4(4) ?
    C14 C13 H13 . . 119.8 ?
    C13 C14 H14 . . 120.1 ?
    C15 C14 C13 . . 119.9(4) ?
    C15 C14 H14 . . 120.1 ?
    C14 C15 H15 . . 120.2 ?
    C16 C15 C14 . . 119.7(4) ?
    C16 C15 H15 . . 120.2 ?
    C15 C16 H16 . . 119.7 ?
    C15 C16 C17 . . 120.6(4) ?
    C17 C16 H16 . . 119.7 ?
    C12 C17 C16 . . 119.8(4) ?
    C12 C17 H17 . . 120.1 ?
    C16 C17 H17 . . 120.1 ?
    C4 C18 H18A . . 117.8 ?
    C4 C18 H18B . . 117.8 ?
    H18A C18 H18B . . 114.9 ?
    C19 C18 C4 . . 60.0(3) ?
    C19 C18 H18A . . 117.8 ?
    C19 C18 H18B . . 117.8 ?
    C4 C19 H19A . . 117.7 ?
    C4 C19 H19B . . 117.7 ?
    C18 C19 C4 . . 60.7(3) ?
    C18 C19 H19A . . 117.7 ?
    C18 C19 H19B . . 117.7 ?
    H19A C19 H19B . . 114.8 ?
    S2 C20 H20 . . 104.0 ?
    N2 C20 S2 . . 110.3(2) ?
    N2 C20 H20 . . 104.0 ?
    N2 C20 C25 . . 117.1(3) ?
    C25 C20 S2 . . 115.8(3) ?
    C25 C20 H20 . . 104.0 ?
    O6 C21 N2 . . 119.5(4) ?
    O6 C21 C22 . . 120.5(3) ?
    N2 C21 C22 . . 120.0(3) ?
    C21 C22 H22A . . 108.7 ?
    C21 C22 H22B . . 108.7 ?
    C21 C22 C23 . . 114.2(3) ?
    H22A C22 H22B . . 107.6 ?
    C23 C22 H22A . . 108.7 ?
    C23 C22 H22B . . 108.7 ?
    C24 C23 C22 . . 115.7(3) ?
    C24 C23 C38 . . 115.9(3) ?
    C37 C23 C22 . . 118.0(3) ?
    C37 C23 C24 . . 117.5(3) ?
    C37 C23 C38 . . 59.7(2) ?
    C38 C23 C22 . . 118.5(3) ?
    S2 C24 H24A . . 108.9 ?
    S2 C24 H24B . . 108.9 ?
    C23 C24 S2 . . 113.3(3) ?
    C23 C24 H24A . . 108.9 ?
    C23 C24 H24B . . 108.9 ?
    H24A C24 H24B . . 107.7 ?
    C26 C25 C20 . . 121.3(3) ?
    C30 C25 C20 . . 120.8(4) ?
    C30 C25 C26 . . 117.5(4) ?
    C25 C26 H26 . . 119.6 ?
    C27 C26 C25 . . 120.8(5) ?
    C27 C26 H26 . . 119.6 ?
    C26 C27 H27 . . 119.3 ?
    C28 C27 C26 . . 121.4(5) ?
    C28 C27 H27 . . 119.3 ?
    C27 C28 H28 . . 120.2 ?
    C27 C28 C29 . . 119.7(5) ?
    C29 C28 H28 . . 120.2 ?
    C28 C29 H29 . . 120.2 ?
    C28 C29 C30 . . 119.5(5) ?
    C30 C29 H29 . . 120.2 ?
    C25 C30 H30 . . 119.5 ?
    C29 C30 C25 . . 121.0(5) ?
    C29 C30 H30 . . 119.5 ?
    C32 C31 N2 . . 118.6(4) ?
    C36 C31 N2 . . 121.0(4) ?
    C36 C31 C32 . . 120.4(4) ?
    C31 C32 H32 . . 120.1 ?
    C31 C32 C33 . . 119.7(4) ?
    C33 C32 H32 . . 120.1 ?
    C32 C33 H33 . . 120.1 ?
    C34 C33 C32 . . 119.8(5) ?
    C34 C33 H33 . . 120.1 ?
    C33 C34 H34 . . 119.5 ?
    C33 C34 C35 . . 121.0(5) ?
    C35 C34 H34 . . 119.5 ?
    C34 C35 H35 . . 120.2 ?
    C34 C35 C36 . . 119.6(5) ?
    C36 C35 H35 . . 120.2 ?
    C31 C36 C35 . . 119.5(5) ?
    C31 C36 H36 . . 120.3 ?
    C35 C36 H36 . . 120.3 ?
    C23 C37 H37A . . 117.7 ?
    C23 C37 H37B . . 117.7 ?
    H37A C37 H37B . . 114.8 ?
    C38 C37 C23 . . 60.4(2) ?
    C38 C37 H37A . . 117.7 ?
    C38 C37 H37B . . 117.7 ?
    C23 C38 H38A . . 117.8 ?
    C23 C38 H38B . . 117.8 ?
    C37 C38 C23 . . 59.9(3) ?
    C37 C38 H38A . . 117.8 ?
    C37 C38 H38B . . 117.8 ?
    H38A C38 H38B . . 114.9 ?
loop_
    _geom_torsion_atom_site_label_1
    _geom_torsion_atom_site_label_2
    _geom_torsion_atom_site_label_3
    _geom_torsion_atom_site_label_4
    _geom_torsion_site_symmetry_1
    _geom_torsion_site_symmetry_2
    _geom_torsion_site_symmetry_3
    _geom_torsion_site_symmetry_4
    _geom_torsion
    _geom_torsion_publ_flag
    S1 C1 C6 C7 . . . . 43.2(4) ?
    S1 C1 C6 C11 . . . . -143.7(3) ?
    S2 C20 C25 C26 . . . . 44.9(4) ?
    S2 C20 C25 C30 . . . . -142.2(3) ?
    O1 S1 C1 N1 . . . . 38.4(3) ?
    O1 S1 C1 C6 . . . . 173.0(2) ?
    O1 S1 C5 C4 . . . . -53.8(3) ?
    O2 S1 C1 N1 . . . . 166.0(2) ?
    O2 S1 C1 C6 . . . . -59.4(3) ?
    O2 S1 C5 C4 . . . . 175.9(3) ?
    O3 C2 C3 C4 . . . . 106.8(4) ?
    O4 S2 C20 N2 . . . . 39.2(3) ?
    O4 S2 C20 C25 . . . . 175.0(2) ?
    O4 S2 C24 C23 . . . . -53.5(3) ?
    O5 S2 C20 N2 . . . . 166.5(2) ?
    O5 S2 C20 C25 . . . . -57.7(3) ?
    O5 S2 C24 C23 . . . . 176.8(2) ?
    O6 C21 C22 C23 . . . . 108.0(4) ?
    N1 C1 C6 C7 . . . . 174.5(3) ?
    N1 C1 C6 C11 . . . . -12.5(5) ?
    N1 C2 C3 C4 . . . . -70.8(4) ?
    N1 C12 C13 C14 . . . . -178.7(3) ?
    N1 C12 C17 C16 . . . . 177.4(3) ?
    N2 C20 C25 C26 . . . . 177.6(3) ?
    N2 C20 C25 C30 . . . . -9.5(5) ?
    N2 C21 C22 C23 . . . . -71.9(4) ?
    N2 C31 C32 C33 . . . . 178.8(4) ?
    N2 C31 C36 C35 . . . . -178.3(4) ?
    C1 S1 C5 C4 . . . . 60.5(3) ?
    C1 N1 C2 O3 . . . . 179.9(3) ?
    C1 N1 C2 C3 . . . . -2.5(5) ?
    C1 N1 C12 C13 . . . . 113.9(4) ?
    C1 N1 C12 C17 . . . . -65.2(4) ?
    C1 C6 C7 C8 . . . . 175.9(4) ?
    C1 C6 C11 C10 . . . . -176.3(3) ?
    C2 N1 C1 S1 . . . . 69.3(4) ?
    C2 N1 C1 C6 . . . . -64.9(4) ?
    C2 N1 C12 C13 . . . . -61.5(5) ?
    C2 N1 C12 C17 . . . . 119.3(4) ?
    C2 C3 C4 C5 . . . . 86.5(4) ?
    C2 C3 C4 C18 . . . . -130.0(4) ?
    C2 C3 C4 C19 . . . . -61.9(4) ?
    C3 C4 C5 S1 . . . . -65.9(4) ?
    C3 C4 C18 C19 . . . . 107.7(4) ?
    C3 C4 C19 C18 . . . . -107.4(4) ?
    C5 S1 C1 N1 . . . . -78.1(3) ?
    C5 S1 C1 C6 . . . . 56.5(3) ?
    C5 C4 C18 C19 . . . . -108.8(4) ?
    C5 C4 C19 C18 . . . . 105.1(4) ?
    C6 C7 C8 C9 . . . . -0.9(7) ?
    C7 C6 C11 C10 . . . . -2.9(6) ?
    C7 C8 C9 C10 . . . . -0.7(7) ?
    C8 C9 C10 C11 . . . . 0.4(7) ?
    C9 C10 C11 C6 . . . . 1.5(6) ?
    C11 C6 C7 C8 . . . . 2.6(6) ?
    C12 N1 C1 S1 . . . . -105.8(3) ?
    C12 N1 C1 C6 . . . . 120.0(3) ?
    C12 N1 C2 O3 . . . . -5.1(5) ?
    C12 N1 C2 C3 . . . . 172.5(3) ?
    C12 C13 C14 C15 . . . . -0.3(6) ?
    C13 C12 C17 C16 . . . . -1.7(6) ?
    C13 C14 C15 C16 . . . . 1.4(7) ?
    C14 C15 C16 C17 . . . . -2.7(7) ?
    C15 C16 C17 C12 . . . . 2.8(7) ?
    C17 C12 C13 C14 . . . . 0.4(6) ?
    C18 C4 C5 S1 . . . . 150.0(3) ?
    C19 C4 C5 S1 . . . . 82.4(4) ?
    C20 S2 C24 C23 . . . . 61.7(3) ?
    C20 N2 C21 O6 . . . . -178.5(3) ?
    C20 N2 C21 C22 . . . . 1.4(5) ?
    C20 N2 C31 C32 . . . . -76.4(4) ?
    C20 N2 C31 C36 . . . . 101.6(4) ?
    C20 C25 C26 C27 . . . . 176.0(4) ?
    C20 C25 C30 C29 . . . . -175.5(4) ?
    C21 N2 C20 S2 . . . . 65.9(4) ?
    C21 N2 C20 C25 . . . . -69.3(4) ?
    C21 N2 C31 C32 . . . . 109.7(4) ?
    C21 N2 C31 C36 . . . . -72.2(5) ?
    C21 C22 C23 C24 . . . . 85.7(4) ?
    C21 C22 C23 C37 . . . . -61.1(4) ?
    C21 C22 C23 C38 . . . . -129.9(4) ?
    C22 C23 C24 S2 . . . . -66.5(4) ?
    C22 C23 C37 C38 . . . . -108.4(4) ?
    C22 C23 C38 C37 . . . . 107.6(4) ?
    C24 S2 C20 N2 . . . . -77.6(3) ?
    C24 S2 C20 C25 . . . . 58.1(3) ?
    C24 C23 C37 C38 . . . . 105.4(4) ?
    C24 C23 C38 C37 . . . . -108.1(4) ?
    C25 C26 C27 C28 . . . . -2.4(8) ?
    C26 C25 C30 C29 . . . . -2.3(6) ?
    C26 C27 C28 C29 . . . . 1.4(8) ?
    C27 C28 C29 C30 . . . . -0.9(7) ?
    C28 C29 C30 C25 . . . . 1.4(6) ?
    C30 C25 C26 C27 . . . . 2.8(6) ?
    C31 N2 C20 S2 . . . . -107.4(3) ?
    C31 N2 C20 C25 . . . . 117.4(3) ?
    C31 N2 C21 O6 . . . . -5.3(5) ?
    C31 N2 C21 C22 . . . . 174.6(3) ?
    C31 C32 C33 C34 . . . . -0.9(8) ?
    C32 C31 C36 C35 . . . . -0.2(6) ?
    C32 C33 C34 C35 . . . . 0.7(9) ?
    C33 C34 C35 C36 . . . . -0.2(9) ?
    C34 C35 C36 C31 . . . . 0.0(8) ?
    C36 C31 C32 C33 . . . . 0.7(7) ?
    C37 C23 C24 S2 . . . . 80.5(4) ?
    C38 C23 C24 S2 . . . . 148.2(3) ?
loop_
    _geom_hbond_atom_site_label_D
    _geom_hbond_atom_site_label_H
    _geom_hbond_atom_site_label_A
    _geom_hbond_site_symmetry_A
    _geom_hbond_distance_DH
    _geom_hbond_distance_HA
    _geom_hbond_distance_DA
    _geom_hbond_angle_DHA
    C1 H1 O2 2_765 0.98 2.29 3.242(4) 165
    C5 H5A O6 . 0.97 2.53 3.460(5) 161
    C20 H20 O5 2_656 0.98 2.35 3.310(4) 166
    C24 H24A O3 1_545 0.97 2.47 3.413(5) 165
