# Supplementary material for: 6,7-Diphenyl-5-thia-7-aza­spiro­[2.6]nonan-8-one 5,5-dioxide
Source: IUCrdata. 2023 Oct 31;8(Pt 10):x230937. doi: 10.1107/S2414314623009379 (PMC10626852; doi:10.1107/S2414314623009379)
Supplement: Supplementary file 2 [file x-08-x230937-Isup2.hkl]

#
# h,k,l, Fc-squared, Fo-squared, sigma(Fo-squared), status flag
#
data_I
_shelx_title ' ljs57s in P-1 #  2'
_shelx_refln_list_code          4
_shelx_F_calc_maximum      163.74
_exptl_crystal_F_000       720.00
_reflns_d_resolution_high  0.7468

loop_
 _space_group_symop_operation_xyz
 'x, y, z'
 '-x, -y, -z'

_cell_length_a    10.1248
_cell_length_b    11.2219
_cell_length_c    15.9947
_cell_angle_alpha  79.117
_cell_angle_beta   83.484
_cell_angle_gamma  72.829

_shelx_F_squared_multiplier     1.000

loop_
 _refln_index_h
 _refln_index_k
 _refln_index_l
 _refln_F_squared_calc
 _refln_F_squared_meas
 _refln_F_squared_sigma
 _refln_observed_status
   1   0   0         56.80         45.80         3.58 o
   2   0   0       7848.94      10542.99       236.12 o
   3   0   0          0.05          2.62         4.42 o
   4   0   0       4668.83       5977.66       154.20 o
   5   0   0         23.00         30.38         7.08 o
   6   0   0         26.10         14.61         6.76 o
   7   0   0          2.39         -3.30         5.66 o
   8   0   0        264.58        326.11        20.79 o
   9   0   0          0.17         -2.91         9.49 o
  10   0   0        264.35        274.11        27.46 o
  11   0   0          0.16         27.12        22.55 o
  12   0   0         15.57         73.98        31.25 o
 -12   1   0         16.62         66.30        32.31 o
 -11   1   0         37.34         54.10        22.72 o
 -10   1   0          0.69          9.74        12.17 o
  -9   1   0         53.35         50.46        13.81 o
  -8   1   0         83.80         98.39        14.17 o
  -7   1   0         44.48         48.94         9.90 o
  -6   1   0        131.10        145.53        13.11 o
  -5   1   0        226.61        203.71        14.06 o
  -4   1   0        851.62        784.29        25.89 o
  -3   1   0       1643.84       1481.16        39.73 o
  -2   1   0       7189.96       6643.24       151.17 o
  -1   1   0       6364.35       5573.74       125.98 o
   0   1   0         25.74         15.18         3.84 o
   1   1   0       1737.35       1599.16        45.97 o
   2   1   0      17029.01      16614.86       369.82 o
   3   1   0        882.45        889.50        25.11 o
   4   1   0        757.09        749.39        23.53 o
   5   1   0         75.96         59.44         9.38 o
   6   1   0        642.01        649.63        29.27 o
   7   1   0        132.96        127.04        13.48 o
   8   1   0         75.00         57.27        11.46 o
   9   1   0        263.29        269.94        20.21 o
  10   1   0          2.08         14.60        13.68 o
  11   1   0         20.06         60.60        37.18 o
  12   1   0         29.31         57.86        27.75 o
 -12   2   0         23.17         32.48        33.41 o
 -11   2   0          6.19          9.70        15.59 o
 -10   2   0          7.06          5.50        12.17 o
  -9   2   0         67.77         85.96        16.13 o
  -8   2   0        121.92        138.56        16.96 o
  -7   2   0          3.20         -0.01         7.74 o
  -6   2   0       1032.20       1019.76        34.88 o
  -5   2   0        298.52        317.00        21.80 o
  -4   2   0       1319.77       1741.67        48.11 o
  -3   2   0         72.22        104.01        18.11 o
  -2   2   0         80.00         82.60         8.27 o
  -1   2   0        685.17        627.14        23.96 o
   0   2   0       3748.47       4104.96        94.02 o
   1   2   0         94.93         90.43         5.84 o
   2   2   0       6373.64       7350.43       166.30 o
   3   2   0         12.13          1.31         6.25 o
   4   2   0       1208.35       1469.41        52.02 o
   5   2   0        529.72        677.04       104.53 o
   6   2   0       1195.80       1443.85        71.55 o
   7   2   0        195.30        220.50        15.63 o
   8   2   0         14.68         22.67         8.79 o
   9   2   0         26.39         31.15        15.58 o
  10   2   0          3.44         -9.64        13.34 o
  11   2   0         11.51         15.03        18.64 o
  12   2   0         11.09        130.10        31.76 o
  13   2   0         39.71        155.89        45.55 o
 -11   3   0         32.89         51.62        35.96 o
 -10   3   0         48.00         63.14        15.84 o
  -9   3   0        181.88        187.96        22.02 o
  -8   3   0        111.20        136.22        18.67 o
  -7   3   0        156.30        148.89        16.54 o
  -6   3   0        320.13        311.60        24.60 o
  -5   3   0         17.76         25.43         8.05 o
  -4   3   0        914.13        807.56        39.38 o
  -3   3   0       1200.79       1033.63        43.82 o
  -2   3   0        940.12        723.06        35.96 o
  -1   3   0         11.84          7.43         5.09 o
   0   3   0         38.87         24.87         5.30 o
   1   3   0      14176.68      15596.45       349.19 o
   2   3   0       1271.01       1191.64        50.08 o
   3   3   0       2324.10       2053.82        51.48 o
   4   3   0         32.65         35.04         6.33 o
   5   3   0        728.88        697.59        23.66 o
   6   3   0          0.05          7.02         4.71 o
   7   3   0        270.99        246.34        15.98 o
   8   3   0       1227.95       1073.34       108.75 o
   9   3   0         71.13         43.80        16.48 o
  10   3   0         14.32         13.58        14.39 o
  11   3   0         30.11         35.76        16.64 o
  12   3   0          1.31         19.84        15.69 o
  13   3   0         11.25         26.17        28.54 o
 -11   4   0          0.02         36.77        21.26 o
 -10   4   0          8.13          4.66        14.11 o
  -9   4   0         42.79         74.39        16.77 o
  -8   4   0         19.95         23.85        11.98 o
  -7   4   0        521.54        512.04        27.35 o
  -6   4   0        381.06        394.64        23.94 o
  -5   4   0          0.56         -0.57         6.75 o
  -4   4   0          1.07          5.68         6.91 o
  -3   4   0       1248.02       1165.51        54.26 o
  -2   4   0        496.39        553.47        21.05 o
  -1   4   0        483.91        492.79        18.78 o
   0   4   0         35.31         48.84         7.03 o
   1   4   0         60.92         76.92         7.69 o
   2   4   0       1085.85       1239.12        44.60 o
   3   4   0       3435.61       3796.35        91.11 o
   4   4   0       1935.28       2122.20        54.78 o
   5   4   0        163.89        142.36        13.55 o
   6   4   0         70.60         74.20         8.53 o
   7   4   0       2948.81       2958.93        95.58 o
   8   4   0         29.81         44.02        13.64 o
   9   4   0        104.70        109.32        23.80 o
  10   4   0         23.33         18.53        16.06 o
  11   4   0         20.13         36.04        41.62 o
  12   4   0          9.19          1.52        16.16 o
  13   4   0         43.74         30.83        28.64 o
 -10   5   0          0.01          6.60        13.77 o
  -9   5   0         11.04        -11.70        12.09 o
  -8   5   0         29.78         36.00        13.99 o
  -7   5   0        131.91        114.12        18.10 o
  -6   5   0        429.10        419.42        25.76 o
  -5   5   0        526.47        486.65        24.55 o
  -4   5   0        577.89        467.90        22.60 o
  -3   5   0          1.03          1.23         6.11 o
  -2   5   0        143.57        120.09        12.02 o
  -1   5   0         81.95         78.06        11.35 o
   0   5   0        583.17        570.64        21.30 o
   1   5   0        934.26        879.84        28.03 o
   2   5   0       1469.91       1460.20        41.02 o
   3   5   0       3756.09       4173.29       101.04 o
   4   5   0       3211.69       3838.53        94.18 o
   5   5   0       1174.41       1272.66        37.25 o
   6   5   0         67.35         61.37        13.94 o
   7   5   0         31.08         36.32        14.02 o
   8   5   0        124.49        148.58        27.80 o
   9   5   0        123.79        132.04        21.08 o
  10   5   0          0.07          5.84        15.04 o
  11   5   0         54.72         42.00        27.90 o
  12   5   0          0.08         -4.16        15.31 o
  13   5   0          1.66          9.84        24.11 o
  -9   6   0         29.00          9.64        14.53 o
  -8   6   0          0.60          3.13        10.76 o
  -7   6   0          0.39         -8.48        10.86 o
  -6   6   0         26.49         44.16        14.43 o
  -5   6   0         21.02         11.38        10.75 o
  -4   6   0        717.48        655.80        29.41 o
  -3   6   0        719.19        643.49        27.09 o
  -2   6   0         74.58         51.66         9.61 o
  -1   6   0         50.22         40.95         8.45 o
   0   6   0       1391.65       1370.10        40.93 o
   1   6   0        332.36        345.78        17.15 o
   2   6   0       2022.72       2417.04        63.76 o
   3   6   0        988.22       1073.34        38.25 o
   4   6   0          1.35          0.25         7.32 o
   5   6   0        237.24        213.06        21.54 o
   6   6   0        146.94        199.77        21.90 o
   7   6   0        109.69        119.43        19.50 o
   8   6   0          0.09         10.41        18.22 o
   9   6   0         24.58         31.09        16.80 o
  10   6   0        159.21        178.53        31.45 o
  11   6   0          0.17          6.85        15.28 o
  12   6   0          0.01        -14.75        14.75 o
  13   6   0          1.45         -2.68        24.73 o
  -9   7   0          3.22         20.13        26.38 o
  -8   7   0          1.20         -1.10        13.56 o
  -7   7   0         10.00         10.26        13.61 o
  -6   7   0          1.43          4.97        13.70 o
  -5   7   0         75.08        129.01        19.40 o
  -4   7   0         35.23         22.78        11.77 o
  -3   7   0         10.21          9.51         9.17 o
  -2   7   0         13.73         11.88         8.45 o
  -1   7   0        430.77        371.39        20.10 o
   0   7   0        569.83        553.26        30.21 o
   1   7   0        421.61        381.59        18.92 o
   2   7   0          1.72          0.83         5.53 o
   3   7   0         57.87         70.81        21.40 o
   4   7   0          0.53         14.69        10.10 o
   5   7   0        419.23        444.98        43.87 o
   6   7   0          7.94         25.19        13.81 o
   7   7   0         21.05         45.28        18.64 o
   8   7   0          6.09          5.27        14.79 o
   9   7   0        256.98        222.18       107.27 o
  10   7   0          1.66         16.09        14.28 o
  11   7   0         12.06         12.59        14.90 o
  12   7   0          3.09         19.37        18.55 o
  13   7   0          2.36         10.22        23.58 o
  -8   8   0         40.42         24.39        19.20 o
  -7   8   0          0.00         32.72        44.66 o
  -6   8   0        157.80        178.52        24.07 o
  -5   8   0          7.26         19.00        13.07 o
  -4   8   0          2.87         -7.00        10.90 o
  -3   8   0         32.92         31.81        12.40 o
  -2   8   0        115.19        140.32        16.71 o
  -1   8   0         19.10          8.13         8.91 o
   0   8   0        520.48        531.36        25.10 o
   1   8   0       1415.49       1443.45        46.23 o
   2   8   0        226.00        241.43        17.81 o
   3   8   0         50.30         40.76         9.37 o
   4   8   0        320.12        356.86        29.37 o
   5   8   0          0.56         -0.07        19.21 o
   6   8   0        105.52        162.13        45.72 o
   7   8   0         66.59         73.58        19.42 o
   8   8   0         13.84         29.31        17.67 o
   9   8   0          5.92         -6.01        15.75 o
  10   8   0        140.62        117.35        66.30 o
  11   8   0         37.45         39.54        24.23 o
  12   8   0         30.35         29.66        21.19 o
  -7   9   0          0.44          0.63        15.51 o
  -6   9   0         18.02         52.34        62.70 o
  -5   9   0         13.09         22.01        13.88 o
  -4   9   0         62.14         63.57        16.54 o
  -3   9   0         90.29         94.87        18.42 o
  -2   9   0          1.40          3.04        12.41 o
  -1   9   0        306.38        314.72        24.02 o
   0   9   0         30.34         40.15        10.79 o
   1   9   0        622.14        661.34        29.81 o
   2   9   0        585.57        588.97        27.23 o
   3   9   0         59.29         47.95        15.62 o
   4   9   0        283.71        277.86        34.26 o
   5   9   0        178.60        199.55        25.69 o
   6   9   0          2.02        -14.50        14.50 o
   7   9   0         61.37         63.86        19.28 o
   8   9   0         41.03         40.84        17.84 o
   9   9   0         59.58         59.40        19.14 o
  10   9   0         90.70         74.92        72.70 o
  11   9   0          0.23         21.31        20.05 o
  12   9   0         21.01         47.96        63.76 o
  -6  10   0          6.10         24.68        19.83 o
  -5  10   0          0.02         24.45        17.54 o
  -4  10   0          5.35         -9.24        12.64 o
  -3  10   0         72.45         93.00        19.96 o
  -2  10   0         25.71         31.60        18.47 o
  -1  10   0         17.83          3.61        11.67 o
   0  10   0         39.02         47.54        12.78 o
   1  10   0        132.17        187.98        19.94 o
   2  10   0         90.06        102.00        21.96 o
   3  10   0       1089.88       1003.80        74.70 o
   4  10   0        182.44        174.27        33.10 o
   5  10   0          2.71         -4.42        14.90 o
   6  10   0         53.72         59.68        21.25 o
   7  10   0        164.56        141.43        43.20 o
   8  10   0         24.69          1.48        16.05 o
   9  10   0         26.74         21.55        23.03 o
  10  10   0          0.49         -7.38        17.67 o
  11  10   0         13.73         18.91        19.72 o
  12  10   0          0.29         27.26        43.97 o
  -5  11   0          0.10         -3.42        17.82 o
  -4  11   0        108.17        127.20        47.53 o
  -3  11   0          9.72         -3.91        15.34 o
  -2  11   0          0.54         -5.30        14.70 o
  -1  11   0          2.10          6.95        13.21 o
   0  11   0         99.86        112.79        18.62 o
   1  11   0        306.99        307.86        52.77 o
   2  11   0        289.57        323.11        33.43 o
   3  11   0         26.67         47.54        19.56 o
   4  11   0         58.14         69.83        25.90 o
   5  11   0         14.58         33.07        17.71 o
   6  11   0         22.85         43.38        19.39 o
   7  11   0         36.31         36.01        21.18 o
   8  11   0          0.09         11.69        17.47 o
   9  11   0         31.27         29.63        20.66 o
  10  11   0          0.22        -10.02        20.95 o
  11  11   0          2.30         -3.32        23.91 o
  -4  12   0          2.80         10.41        20.03 o
  -3  12   0         99.56         85.23        25.79 o
  -2  12   0        113.05        129.26        22.06 o
  -1  12   0          2.31         -1.83        20.04 o
   0  12   0          0.12          6.89        21.02 o
   1  12   0         69.20         58.40        22.63 o
   2  12   0          2.35         28.51        20.76 o
   3  12   0         10.71          6.47        18.44 o
   4  12   0         27.01         31.45        23.39 o
   5  12   0          0.91          7.65        17.43 o
   6  12   0         18.60          2.46        17.42 o
   7  12   0         80.14         99.07        66.44 o
   8  12   0         32.26         10.84        20.05 o
   9  12   0         22.29         14.74        21.54 o
  10  12   0         13.18         -6.37        19.33 o
  -2  13   0         25.91         43.06        20.09 o
  -1  13   0         54.28         48.31        28.26 o
   0  13   0          1.35         17.83        23.72 o
   1  13   0          8.60          1.67        19.81 o
   2  13   0         80.30         95.99        24.48 o
   3  13   0          3.77         -3.81        19.84 o
   4  13   0          6.41         -5.66        23.32 o
   5  13   0         52.25         66.30        24.11 o
   6  13   0         42.05         49.50        20.33 o
   7  13   0          0.09        -19.07        19.07 o
   8  13   0         35.07         37.30        22.01 o
   9  13   0         83.29         34.30        37.42 o
   1  14   0          1.69        -34.92        34.92 o
   2  14   0          0.59          8.80        27.08 o
   3  14   0          0.45        -20.14        21.70 o
   4  14   0         56.51         46.34        33.85 o
   5  14   0          3.42         21.70        20.83 o
   6  14   0          0.03         -8.16        28.16 o
   7  14   0          1.76        -32.58        32.58 o
  -7 -14   1        112.03         77.10        44.18 o
  -6 -14   1          1.72         -8.37        34.61 o
  -5 -14   1          7.08         17.88        22.46 o
  -4 -14   1          4.83        -14.37        30.05 o
  -3 -14   1         64.02         45.79        25.22 o
  -2 -14   1          0.34          1.51        39.34 o
  -1 -14   1          0.00        -23.53        42.74 o
  -9 -13   1          1.62         -4.42        37.21 o
  -8 -13   1        116.28         59.22        64.00 o
  -7 -13   1         11.54          2.05        20.67 o
  -6 -13   1         31.37          4.58        18.10 o
  -5 -13   1         27.28         32.28        19.24 o
  -4 -13   1         60.45         41.98        29.98 o
  -3 -13   1          3.83         14.35        28.52 o
  -2 -13   1          8.28         16.09        21.11 o
  -1 -13   1         17.80         29.76        23.75 o
   0 -13   1          1.23        -20.48        23.00 o
   1 -13   1          0.30         -5.82        27.32 o
   2 -13   1         58.55        106.60        35.60 o
 -10 -12   1         37.47         46.79        26.48 o
  -9 -12   1          8.49          5.57        20.46 o
  -8 -12   1         64.39         58.79        24.72 o
  -7 -12   1         43.24         25.23        21.02 o
  -6 -12   1         83.31         48.15        21.59 o
  -5 -12   1         40.72         29.78        19.96 o
  -4 -12   1          5.69         -8.54        21.20 o
  -3 -12   1         18.62         57.47        20.80 o
  -2 -12   1          1.86         -0.91        16.92 o
  -1 -12   1          2.03          2.83        19.00 o
   0 -12   1        108.65        103.87        19.91 o
   1 -12   1          6.72         40.25        15.73 o
   2 -12   1          0.47          6.60        14.07 o
   3 -12   1         39.28         60.84        24.18 o
   4 -12   1         77.97        121.14        40.95 o
 -11 -11   1          2.19        -21.97        35.88 o
 -10 -11   1          0.74         -1.10        21.17 o
  -9 -11   1         17.86         -0.54        18.32 o
  -8 -11   1          0.60        -10.47        17.19 o
  -7 -11   1          3.54        -17.43        17.43 o
  -6 -11   1         93.05         73.17        21.73 o
  -5 -11   1        303.32        339.61       103.58 o
  -4 -11   1         12.99         22.16        20.75 o
  -3 -11   1         15.68         35.26        18.31 o
  -2 -11   1         16.58         41.78        18.93 o
  -1 -11   1        107.77        134.52        19.89 o
   0 -11   1        225.53        229.80        28.71 o
   1 -11   1         98.20        130.50        20.77 o
   2 -11   1          0.19         -3.86        11.72 o
   3 -11   1         10.93          5.13        16.61 o
   4 -11   1          9.56         20.24        38.84 o
   5 -11   1        129.60        143.97        41.76 o
 -11 -10   1          1.25         -1.58        21.23 o
 -10 -10   1        119.00         53.48        38.91 o
  -9 -10   1          2.19        -11.80        16.73 o
  -8 -10   1          5.23         -8.15        16.14 o
  -7 -10   1          0.52         33.25        20.91 o
  -6 -10   1        238.96        221.57        60.69 o
  -5 -10   1         82.61        106.22        21.70 o
  -4 -10   1          2.32         15.33        21.57 o
  -3 -10   1        320.69        328.65        32.37 o
  -2 -10   1        469.97        474.39        70.93 o
  -1 -10   1         10.78         13.09         9.75 o
   0 -10   1        590.81        553.58        46.04 o
   1 -10   1         73.74        114.97        18.41 o
   2 -10   1          3.58         -9.54        11.69 o
   3 -10   1         50.47         57.93        17.05 o
   4 -10   1         86.91        100.06        27.15 o
   5 -10   1          1.56         15.67        16.13 o
   6 -10   1          3.26         32.01        20.45 o
 -12  -9   1         20.71         33.12        23.08 o
 -11  -9   1         62.06         67.60        33.89 o
 -10  -9   1          6.62         -5.28        17.96 o
  -9  -9   1        128.27        155.43        86.57 o
  -8  -9   1        205.32        150.46        48.86 o
  -7  -9   1        284.61        306.72        84.72 o
  -6  -9   1          5.45        -12.42        15.11 o
  -5  -9   1          3.42         -0.60        16.69 o
  -4  -9   1       1189.10       1176.56        70.62 o
  -3  -9   1        189.65        202.21        34.40 o
  -2  -9   1        155.51        187.74        17.80 o
  -1  -9   1        758.96        760.71        32.64 o
   0  -9   1        659.93        607.11        29.10 o
   1  -9   1        130.96        110.33        20.41 o
   2  -9   1        146.39        163.69        25.89 o
   3  -9   1         81.18         69.32        16.28 o
   4  -9   1         13.37          2.61        10.50 o
   5  -9   1         11.51         14.32        14.42 o
   6  -9   1         19.87         35.08        17.61 o
   7  -9   1          8.65          4.89        23.25 o
 -12  -8   1          2.42         27.15        38.98 o
 -11  -8   1         54.25         78.24        83.71 o
 -10  -8   1          1.92         13.71        26.12 o
  -9  -8   1        223.97        164.23        69.51 o
  -8  -8   1        138.93        111.61        37.73 o
  -7  -8   1          2.52          2.90        14.06 o
  -6  -8   1         29.44         22.20        17.48 o
  -5  -8   1         46.20         53.75        17.04 o
  -4  -8   1        511.37        604.32        47.64 o
  -3  -8   1        922.08       1053.34        36.90 o
  -2  -8   1         74.97         73.55        12.30 o
  -1  -8   1        445.30        495.55        24.21 o
   0  -8   1        275.21        315.34        21.25 o
   1  -8   1          3.04         11.51         8.59 o
   2  -8   1        143.31        153.20        17.86 o
   3  -8   1        591.40        569.04        29.12 o
   4  -8   1         11.60         11.56        13.06 o
   5  -8   1          6.97          6.47        12.13 o
   6  -8   1         25.91         37.95        19.38 o
   7  -8   1         53.98         68.32        20.18 o
   8  -8   1          1.44          4.69        16.22 o
 -13  -7   1          0.96         -5.18        31.66 o
 -12  -7   1          0.21         73.25        97.01 o
 -11  -7   1          0.04         15.67        28.73 o
 -10  -7   1         12.01          5.18        29.41 o
  -9  -7   1         49.33         53.01        20.90 o
  -8  -7   1          1.85         -2.86        16.57 o
  -7  -7   1         82.64        108.36        20.46 o
  -6  -7   1        227.01        263.06        27.25 o
  -5  -7   1         53.64         86.15        18.49 o
  -4  -7   1         28.55         34.47         8.98 o
  -3  -7   1        210.76        188.91        14.54 o
  -2  -7   1       1285.23       1296.39        41.05 o
  -1  -7   1        134.27        156.43        14.07 o
   0  -7   1         57.47         59.85        10.54 o
   1  -7   1        429.67        369.42        20.03 o
   2  -7   1        468.84        425.41        25.37 o
   3  -7   1          5.43          5.12         8.84 o
   4  -7   1        494.46        435.41        29.41 o
   5  -7   1         15.70         34.07        12.86 o
   6  -7   1        108.77        109.86        19.08 o
   7  -7   1          7.43         31.48        28.42 o
   8  -7   1         31.33         26.50        19.50 o
   9  -7   1          1.12         -2.60        15.00 o
 -13  -6   1         38.50         50.63        31.52 o
 -12  -6   1          2.71         11.82        18.85 o
 -11  -6   1          0.15         13.55        15.14 o
 -10  -6   1          0.04         40.13        30.46 o
  -9  -6   1        565.24        513.08        47.88 o
  -8  -6   1         32.45         49.78        19.37 o
  -7  -6   1         29.18         44.68        16.97 o
  -6  -6   1         83.18         84.13        17.42 o
  -5  -6   1          9.75         15.68        11.80 o
  -4  -6   1        143.61        148.08        12.49 o
  -3  -6   1       2079.15       2180.33        59.34 o
  -2  -6   1         82.81        105.53        11.01 o
  -1  -6   1          6.01          8.03         6.03 o
   0  -6   1        630.77        615.19        30.16 o
   1  -6   1        188.04        203.34        14.98 o
   2  -6   1        104.81        111.26        15.09 o
   3  -6   1        183.53        184.81        16.25 o
   4  -6   1        627.16        584.92        35.81 o
   5  -6   1        130.29        131.09        16.96 o
   6  -6   1          3.69          8.93        11.56 o
   7  -6   1         41.06         49.85        16.60 o
   8  -6   1          0.43          4.32        12.82 o
   9  -6   1         35.71         50.94        16.13 o
  10  -6   1          5.04        -12.45        38.59 o
 -13  -5   1         11.26        -14.06        26.68 o
 -12  -5   1          6.24         50.69        26.00 o
 -11  -5   1         50.26         52.83        20.29 o
 -10  -5   1          1.82          6.81        20.37 o
  -9  -5   1          9.87          7.68        18.16 o
  -8  -5   1        730.55        681.12        37.34 o
  -7  -5   1       1828.56       1659.13        62.90 o
  -6  -5   1         47.49         42.81        18.59 o
  -5  -5   1         89.04         89.49         9.85 o
  -4  -5   1       1670.94       1805.22        50.11 o
  -3  -5   1         29.98         29.55         8.77 o
  -2  -5   1         11.80         15.73         6.08 o
  -1  -5   1         27.41         14.66         5.80 o
   0  -5   1          0.05          0.37         4.91 o
   1  -5   1         16.89         10.58         6.12 o
   2  -5   1         32.91         28.80         7.66 o
   3  -5   1        251.61        288.86        18.08 o
   4  -5   1          0.09         -3.10         7.30 o
   5  -5   1       1656.26       1528.12        81.79 o
   6  -5   1        206.98        175.63        19.63 o
   7  -5   1        336.03        313.35        30.25 o
   8  -5   1          0.82         -3.79        10.99 o
   9  -5   1         63.89         77.54        22.22 o
  10  -5   1          2.04         11.95        15.54 o
 -13  -4   1          0.48         -9.12        25.00 o
 -12  -4   1         15.01         19.89        22.19 o
 -11  -4   1         13.60         12.29        19.62 o
 -10  -4   1        111.65        121.41        34.02 o
  -9  -4   1          2.10         10.88        13.27 o
  -8  -4   1        145.27        131.88        19.69 o
  -7  -4   1        320.42        335.64        25.45 o
  -6  -4   1       2388.68       2344.39        62.65 o
  -5  -4   1        473.56        500.35        19.95 o
  -4  -4   1       1313.92       1409.63        50.55 o
  -3  -4   1        787.90        884.04        27.71 o
  -2  -4   1        827.50        870.87        27.08 o
  -1  -4   1         82.47        126.69        23.02 o
   0  -4   1         15.94          6.79         5.39 o
   1  -4   1        729.87        705.07        23.89 o
   2  -4   1       1388.91       1382.82        40.15 o
   3  -4   1         30.85         27.39         7.51 o
   4  -4   1        350.59        319.82        18.77 o
   5  -4   1         44.29         48.46        10.55 o
   6  -4   1         10.11         13.27        10.16 o
   7  -4   1          5.52         17.77        11.26 o
   8  -4   1         62.81         81.41        16.66 o
   9  -4   1         19.90         14.77        13.35 o
  10  -4   1         20.11         50.74        17.04 o
  11  -4   1          4.12         28.01        19.70 o
 -13  -3   1          0.11         20.99        26.99 o
 -12  -3   1          2.57          2.30        21.71 o
 -11  -3   1         55.13         73.00        34.37 o
 -10  -3   1         77.50         68.61        20.28 o
  -9  -3   1        328.27        300.63        29.36 o
  -8  -3   1        184.65        160.05        20.78 o
  -7  -3   1       1602.43       1443.79        51.57 o
  -6  -3   1         98.46         96.71        10.10 o
  -5  -3   1        253.53        217.82        12.92 o
  -4  -3   1        932.64        948.12        28.37 o
  -3  -3   1       3650.08       4058.71        96.56 o
  -2  -3   1         70.48         79.42         7.81 o
  -1  -3   1      10457.26      12714.81       308.70 o
   0  -3   1         60.48         70.89         7.24 o
   1  -3   1       3671.44       3600.17        86.16 o
   2  -3   1         78.42         59.97         7.90 o
   3  -3   1        467.56        461.86        19.01 o
   4  -3   1         77.44         71.59        10.08 o
   5  -3   1        611.97        571.42        24.40 o
   6  -3   1         57.65         63.98        11.61 o
   7  -3   1         82.99         95.47        15.00 o
   8  -3   1          2.64          6.23         9.77 o
   9  -3   1         27.91         54.01        14.84 o
  10  -3   1          1.00          3.88        13.01 o
  11  -3   1         71.55         79.30        21.41 o
 -13  -2   1          3.71         13.93        31.18 o
 -12  -2   1         30.63         15.57        25.24 o
 -11  -2   1         20.07         34.47        23.63 o
 -10  -2   1         34.75         32.56        15.57 o
  -9  -2   1         43.46         66.41        17.05 o
  -8  -2   1         52.32         43.14        10.57 o
  -7  -2   1         19.15         22.07         7.94 o
  -6  -2   1        477.07        471.74        20.54 o
  -5  -2   1        391.59        409.35        31.83 o
  -4  -2   1         34.46         32.62         6.21 o
  -3  -2   1       1024.98       1172.69        59.06 o
  -2  -2   1        935.21       1156.94        30.80 o
  -1  -2   1       7868.08      10930.17       244.73 o
   0  -2   1       8959.92      10158.35       227.84 o
   1  -2   1       1386.11       1581.67        45.01 o
   2  -2   1        144.14        134.23        10.75 o
   3  -2   1       1167.61       1482.25        40.87 o
   4  -2   1       1230.82       1229.17        36.71 o
   5  -2   1        166.72        158.00        13.18 o
   6  -2   1        412.28        415.28        20.82 o
   7  -2   1        822.12        820.13        43.44 o
   8  -2   1        134.54        163.89        17.65 o
   9  -2   1          2.59          4.51        10.82 o
  10  -2   1         31.36         57.99        14.79 o
  11  -2   1          8.77         32.32        16.18 o
  12  -2   1          9.07         30.15        34.44 o
 -12  -1   1         13.35         26.17        28.91 o
 -11  -1   1          2.19         16.15        21.61 o
 -10  -1   1         24.62          3.95        15.67 o
  -9  -1   1        186.40        200.62        18.64 o
  -8  -1   1        245.13        223.77        17.85 o
  -7  -1   1        173.67        161.14        14.54 o
  -6  -1   1          1.29          5.50         5.31 o
  -5  -1   1          3.85          0.59         6.39 o
  -4  -1   1        892.38        774.76        24.36 o
  -3  -1   1         11.47         16.90         4.97 o
  -2  -1   1        172.96        150.58         8.23 o
  -1  -1   1       5920.58       6875.28       154.58 o
   0  -1   1        460.04        431.59        39.45 o
   1  -1   1       1886.87       1616.44        39.18 o
   2  -1   1       3938.10       3327.45        78.32 o
   3  -1   1       2629.64       2353.30        75.17 o
   4  -1   1       2799.22       2715.16        68.76 o
   5  -1   1        158.12        168.01        15.61 o
   6  -1   1        836.99        689.42        32.10 o
   7  -1   1         60.51         48.09        10.52 o
   8  -1   1         78.26         61.93        12.29 o
   9  -1   1          8.44          4.56        10.08 o
  10  -1   1          0.01         16.89        11.71 o
  11  -1   1          7.46          8.78        16.21 o
  12  -1   1         10.26          4.15        27.99 o
 -12   0   1          1.72         -3.64        28.74 o
 -11   0   1          0.35         36.46        22.74 o
 -10   0   1          2.81          5.30        10.73 o
  -9   0   1        325.06        361.39        24.41 o
  -8   0   1          6.54         13.58         8.52 o
  -7   0   1        449.36        538.48        23.32 o
  -6   0   1          3.64         -2.16         5.89 o
  -5   0   1       1053.71       1194.80        35.77 o
  -4   0   1          0.31         -1.99         4.42 o
  -3   0   1        817.33        863.00        25.21 o
  -2   0   1          1.29          0.20         3.81 o
  -1   0   1       1207.89       1427.06        63.49 o
   0   0   1          8.19         -1.61         1.61 o
   1   0   1      26811.26      33759.87       749.78 o
   2   0   1         25.42         25.85         4.61 o
   3   0   1        285.22        260.59        11.81 o
   4   0   1          0.17         -3.57         4.80 o
   5   0   1        521.42        622.33        23.20 o
   6   0   1          0.00          5.88         5.48 o
   7   0   1        285.56        313.12        27.25 o
   8   0   1          3.03         -0.91        11.38 o
   9   0   1        199.93        223.40        26.49 o
  10   0   1          1.09          3.47         9.71 o
  11   0   1          1.17         19.73        16.87 o
  12   0   1          1.10         12.95        19.49 o
 -12   1   1         33.99        104.27        36.39 o
 -11   1   1         13.81         14.49        14.32 o
 -10   1   1          0.46         11.57        20.65 o
  -9   1   1          0.34          0.53         9.24 o
  -8   1   1        466.81        414.43        25.14 o
  -7   1   1          1.73         -0.70         5.94 o
  -6   1   1        312.22        305.92        16.77 o
  -5   1   1        500.05        442.46        19.12 o
  -4   1   1          5.01          2.73         5.11 o
  -3   1   1         52.52         42.23         6.46 o
  -2   1   1        414.91        403.34        14.33 o
  -1   1   1      11075.37       9790.31       239.59 o
   0   1   1        135.39         99.54         4.59 o
   1   1   1        330.35        252.25         9.69 o
   2   1   1       7547.38       6840.35       186.19 o
   3   1   1       3811.21       3718.14        86.95 o
   4   1   1       1549.64       1472.65        39.43 o
   5   1   1        180.52        189.03        12.89 o
   6   1   1        440.56        379.36        18.07 o
   7   1   1         21.26         17.07         7.86 o
   8   1   1         14.22          1.62        11.26 o
   9   1   1         56.61         75.00        14.14 o
  10   1   1         44.11         34.94        16.34 o
  11   1   1         29.02         14.34        15.78 o
  12   1   1         14.63         20.71        17.60 o
  13   1   1         15.29         77.10        33.13 o
 -11   2   1         29.62         27.01        16.30 o
 -10   2   1          7.34          9.40        14.10 o
  -9   2   1          0.14         -1.99        10.60 o
  -8   2   1         17.73         17.35        10.32 o
  -7   2   1         54.28         57.67        13.86 o
  -6   2   1        307.95        302.84        17.75 o
  -5   2   1       1480.98       1609.68        72.23 o
  -4   2   1        373.21        482.26        19.49 o
  -3   2   1        911.60       1214.23        34.55 o
  -2   2   1         11.52          6.29         4.79 o
  -1   2   1       4518.06       5062.42       198.92 o
   0   2   1          0.26         -3.24         3.24 o
   1   2   1       4478.91       5460.98       277.24 o
   2   2   1        578.47        603.67        22.11 o
   3   2   1         19.90         16.68         3.65 o
   4   2   1        879.22        847.93        25.08 o
   5   2   1       2237.24       2523.99        64.67 o
   6   2   1         29.03         48.83         9.54 o
   7   2   1       1200.21       1249.73        39.27 o
   8   2   1          0.74        -10.36        10.36 o
   9   2   1        138.66        136.44        20.36 o
  10   2   1         85.03         79.25        26.65 o
  11   2   1          0.10          5.27        15.21 o
  12   2   1          4.49         11.20        15.38 o
  13   2   1          7.26         14.75        25.90 o
 -11   3   1         14.98         55.00        23.25 o
 -10   3   1         35.22         27.79        17.09 o
  -9   3   1         16.80         37.69        16.43 o
  -8   3   1         31.92         19.40        11.78 o
  -7   3   1        510.52        464.44        24.32 o
  -6   3   1        261.08        236.96        20.29 o
  -5   3   1        305.93        282.24        17.10 o
  -4   3   1        823.12        741.48        43.58 o
  -3   3   1         34.30         34.62         7.47 o
  -2   3   1        566.55        475.73        18.25 o
  -1   3   1       3484.97       2881.00        69.59 o
   0   3   1       6500.25       6049.88       138.38 o
   1   3   1         55.25         57.27         5.60 o
   2   3   1         88.13         75.20         5.90 o
   3   3   1       4582.70       4301.39       122.86 o
   4   3   1        537.38        566.36        18.57 o
   5   3   1        136.89        127.08         9.51 o
   6   3   1         39.00         60.90         7.51 o
   7   3   1        250.74        227.86        14.64 o
   8   3   1         13.30          1.93        21.90 o
   9   3   1        208.24        165.99        22.12 o
  10   3   1         31.50         10.43        25.42 o
  11   3   1          2.73         14.95        13.90 o
  12   3   1         24.42         21.42        17.57 o
  13   3   1         22.33         39.61        20.22 o
 -11   4   1         23.30         57.07        26.75 o
 -10   4   1         28.78         23.49        17.38 o
  -9   4   1          0.25         54.53        50.99 o
  -8   4   1         77.00         93.81        16.69 o
  -7   4   1         40.50         30.55        16.36 o
  -6   4   1       1291.64       1280.37        44.17 o
  -5   4   1         38.31         42.07        10.30 o
  -4   4   1        575.05        536.25        40.98 o
  -3   4   1         86.87         78.19         9.82 o
  -2   4   1       2904.14       2855.97        72.34 o
  -1   4   1          0.23          1.16         4.96 o
   0   4   1       4361.10       4784.51       135.51 o
   1   4   1        113.85         97.21         7.88 o
   2   4   1       6256.07       6706.28       186.33 o
   3   4   1          3.99          2.03         3.34 o
   4   4   1       3307.93       3660.71       109.14 o
   5   4   1         31.24         24.63         4.55 o
   6   4   1        555.19        572.06        28.20 o
   7   4   1        291.39        313.36        24.48 o
   8   4   1       1565.17       1519.01        59.13 o
   9   4   1         39.59         42.43        15.48 o
  10   4   1         34.49         36.82        17.81 o
  11   4   1         26.67         20.66        16.40 o
  12   4   1         10.68         19.14        16.43 o
  13   4   1          4.02         20.63        26.36 o
 -10   5   1          7.96          4.45        17.21 o
  -9   5   1          0.88          1.12        14.22 o
  -8   5   1         77.55         98.66        18.93 o
  -7   5   1        268.27        279.87        23.99 o
  -6   5   1        454.74        438.56        26.16 o
  -5   5   1          8.01          3.57        10.88 o
  -4   5   1         40.36         34.52         9.07 o
  -3   5   1          1.57         -1.24         5.34 o
  -2   5   1        331.42        276.32        18.69 o
  -1   5   1          8.34          6.94         5.98 o
   0   5   1        173.54        169.56        11.86 o
   1   5   1        286.67        310.61        14.95 o
   2   5   1        850.65        824.34        26.29 o
   3   5   1          2.46          2.87         4.16 o
   4   5   1        690.36        638.07        30.32 o
   5   5   1          1.01         10.18         8.50 o
   6   5   1        707.53        652.81        31.77 o
   7   5   1         16.49         25.87        12.20 o
   8   5   1        202.13        172.22        42.58 o
   9   5   1        619.80        537.10        64.28 o
  10   5   1         33.01         15.08        16.81 o
  11   5   1          2.87         12.45        15.69 o
  12   5   1         98.66        122.84        42.33 o
  13   5   1          0.73          1.81        18.74 o
  -9   6   1          3.70         -9.52        13.68 o
  -8   6   1          2.96          9.62        17.41 o
  -7   6   1         24.44         31.40        13.88 o
  -6   6   1         55.59         70.40        16.74 o
  -5   6   1        279.97        281.73        22.81 o
  -4   6   1         19.71         25.70        10.66 o
  -3   6   1         45.45         39.39         9.61 o
  -2   6   1          4.88          5.72         5.56 o
  -1   6   1         64.46         71.46         9.92 o
   0   6   1        159.56        137.40        12.06 o
   1   6   1        466.50        543.81        42.64 o
   2   6   1         17.84         13.07         6.02 o
   3   6   1       1056.27       1076.70       109.65 o
   4   6   1         17.69         40.32         7.27 o
   5   6   1         11.57          3.44         8.54 o
   6   6   1        141.03        114.98        17.65 o
   7   6   1        863.95        848.80        41.01 o
   8   6   1         16.40         25.27        15.78 o
   9   6   1         64.46         81.92        18.77 o
  10   6   1          0.56         13.61        14.32 o
  11   6   1         78.48         64.56        24.10 o
  12   6   1         14.65          5.92        17.01 o
  13   6   1          1.29         -3.56        17.69 o
  -9   7   1         26.12         43.89        20.65 o
  -8   7   1         16.45          9.09        13.65 o
  -7   7   1         60.75         68.11        16.87 o
  -6   7   1          6.43         -6.05        12.36 o
  -5   7   1          4.18         -9.90        11.06 o
  -4   7   1        241.04        272.42        22.27 o
  -3   7   1          6.96          1.97         8.62 o
  -2   7   1          3.03         -3.39         7.18 o
  -1   7   1         16.05          9.10         7.44 o
   0   7   1       1078.90        969.71        33.15 o
   1   7   1        693.76        691.56        31.23 o
   2   7   1        234.44        214.93        22.95 o
   3   7   1         41.14         30.04         9.25 o
   4   7   1        165.09        175.55        18.96 o
   5   7   1         83.26         62.06        15.37 o
   6   7   1        475.48        469.99        30.19 o
   7   7   1         84.48        107.03        19.33 o
   8   7   1         50.63         62.69        18.09 o
   9   7   1         37.51         34.20        25.06 o
  10   7   1         36.91         37.91        20.56 o
  11   7   1          0.36         13.27        16.65 o
  12   7   1          0.02         -4.52        16.29 o
  13   7   1          1.08          7.22        20.69 o
  -8   8   1         26.58         59.12        25.18 o
  -7   8   1         46.92         55.53        19.11 o
  -6   8   1          2.34         14.52        12.34 o
  -5   8   1        247.34        279.93        25.79 o
  -4   8   1         36.28         30.08        12.53 o
  -3   8   1         70.04         87.61        15.60 o
  -2   8   1         56.85         69.66        13.51 o
  -1   8   1          2.38         -4.08         7.70 o
   0   8   1          0.13          4.20         8.11 o
   1   8   1        901.84        931.34        34.08 o
   2   8   1       1158.93       1282.59        47.07 o
   3   8   1        327.26        349.15        19.16 o
   4   8   1         29.43         57.93        15.15 o
   5   8   1        139.75        164.23        21.15 o
   6   8   1         14.94         34.37        15.99 o
   7   8   1        189.01        225.67        60.25 o
   8   8   1         29.16          5.38        16.48 o
   9   8   1         72.46         73.45        24.15 o
  10   8   1          0.09        -10.91        15.26 o
  11   8   1         21.69         21.06        35.67 o
  12   8   1          0.50         14.05        21.69 o
  -7   9   1         17.26         25.36        20.97 o
  -6   9   1          0.04          1.62        16.84 o
  -5   9   1         16.81         18.50        13.65 o
  -4   9   1         48.92         56.09        21.90 o
  -3   9   1        117.05        124.06        18.41 o
  -2   9   1         29.02         33.22        12.51 o
  -1   9   1          0.30          9.10         9.23 o
   0   9   1        525.41        501.65        26.10 o
   1   9   1         36.81         13.99         9.30 o
   2   9   1        153.92        168.54        16.99 o
   3   9   1        902.93        873.67        43.33 o
   4   9   1         11.92          6.59        13.46 o
   5   9   1         75.40         79.99        18.90 o
   6   9   1         18.53          8.80        14.02 o
   7   9   1         13.58         18.40        16.68 o
   8   9   1          3.09         10.91        15.97 o
   9   9   1         32.65         50.76        19.54 o
  10   9   1         16.58         30.03        19.27 o
  11   9   1         32.20         58.01        77.34 o
  12   9   1          0.05         87.89        73.57 o
  -6  10   1         37.39         41.85        20.00 o
  -5  10   1         31.18         14.75        16.14 o
  -4  10   1          1.65         -4.67        12.32 o
  -3  10   1          0.06         -2.55        12.41 o
  -2  10   1         65.05         80.96        17.87 o
  -1  10   1         48.85         55.17        14.79 o
   0  10   1         90.69        114.11        17.26 o
   1  10   1         43.46         38.11        11.95 o
   2  10   1         27.99         19.11        16.12 o
   3  10   1         82.50         93.50        20.83 o
   4  10   1       1170.51       1188.07        55.94 o
   5  10   1          0.88         -7.34        13.16 o
   6  10   1          9.04          2.31        16.43 o
   7  10   1          1.97        -12.85        15.38 o
   8  10   1        142.17        133.11        42.87 o
   9  10   1          0.87          6.71        17.89 o
  10  10   1         19.71         12.88        18.52 o
  11  10   1          0.01          5.81        20.63 o
  12  10   1         51.55         67.08        30.30 o
  -5  11   1         28.71         36.84        21.50 o
  -4  11   1          2.16         39.52        47.62 o
  -3  11   1        101.68        175.43        36.20 o
  -2  11   1         39.25         36.08        14.61 o
  -1  11   1         42.52         63.03        16.08 o
   0  11   1         20.31         24.53        16.03 o
   1  11   1         21.42         53.41        20.34 o
   2  11   1         99.97        129.94        24.78 o
   3  11   1        274.74        364.61        33.89 o
   4  11   1         80.31         64.00        25.24 o
   5  11   1          6.06         26.08        16.80 o
   6  11   1         31.68         24.84        17.49 o
   7  11   1          0.60        -14.83        14.83 o
   8  11   1          0.62          8.13        16.57 o
   9  11   1        101.48         52.05        33.58 o
  10  11   1         26.45          4.67        20.49 o
  11  11   1         19.99         34.35        37.35 o
  -4  12   1          3.16         28.81        25.67 o
  -3  12   1         19.82         40.88        20.87 o
  -2  12   1         88.50         89.09        24.24 o
  -1  12   1         45.41         72.27        18.33 o
   0  12   1          1.55          9.83        19.20 o
   1  12   1          3.05         10.28        19.82 o
   2  12   1         78.30         87.88        24.38 o
   3  12   1         37.05         47.99        21.76 o
   4  12   1          5.42         -2.80        22.76 o
   5  12   1          1.69         11.04        17.71 o
   6  12   1          0.04        -14.40        14.40 o
   7  12   1          6.68         -5.77        16.00 o
   8  12   1          9.11          5.13        18.17 o
   9  12   1         19.79         25.01        20.47 o
  10  12   1         31.01         74.53        75.89 o
  -2  13   1          1.06          8.28        18.14 o
  -1  13   1          4.23         -7.17        22.83 o
   0  13   1          4.52         25.01        52.05 o
   1  13   1         29.30         40.15        24.33 o
   2  13   1         33.30         27.52        22.39 o
   3  13   1        185.90        163.71        29.71 o
   4  13   1         16.11         14.48        18.61 o
   5  13   1          0.11         23.36        26.43 o
   6  13   1         44.97         37.81        19.79 o
   7  13   1         22.97         22.73        20.84 o
   8  13   1          0.26         -4.37        17.42 o
   9  13   1         20.80         15.50        33.13 o
   0  14   1          0.40        -37.66        37.66 o
   1  14   1         77.33        103.18        30.75 o
   2  14   1          8.05         59.49        52.91 o
   3  14   1          0.07         47.37        30.73 o
   4  14   1          1.67         -8.46        19.02 o
   5  14   1        114.05         85.29        41.36 o
   6  14   1          5.49          2.34        19.06 o
   7  14   1          0.56        -28.50        28.50 o
   8  14   1          2.86        -25.66        33.20 o
  -5 -14   2          9.49         33.00        34.61 o
  -4 -14   2          3.73          1.96        33.27 o
  -3 -14   2         15.51         14.06        36.77 o
  -2 -14   2         12.15        -13.38        35.98 o
  -8 -13   2          1.86         20.99        29.07 o
  -7 -13   2         80.33         25.04        26.76 o
  -6 -13   2          2.59         -7.66        23.91 o
  -5 -13   2        118.38         61.24        22.20 o
  -4 -13   2         70.57         64.55        30.94 o
  -3 -13   2         14.44         29.98        22.25 o
  -2 -13   2          1.95         -5.38        19.98 o
  -1 -13   2         48.82         50.33        29.67 o
   0 -13   2          0.07        -23.94        23.94 o
   1 -13   2          2.08          7.04        15.32 o
   2 -13   2          1.35          6.52        21.75 o
 -10 -12   2         19.94         -0.21        28.91 o
  -9 -12   2         86.73         79.76        40.75 o
  -8 -12   2         11.85         17.32        20.99 o
  -7 -12   2         25.32          2.58        23.10 o
  -6 -12   2         71.32         54.89        43.63 o
  -5 -12   2         94.70         87.61        33.17 o
  -4 -12   2         17.49         -2.48        17.47 o
  -3 -12   2         73.01         75.08        22.59 o
  -2 -12   2          1.31         -1.02        19.39 o
  -1 -12   2         10.29          1.85        22.29 o
   0 -12   2         26.97         31.09        16.29 o
   1 -12   2         46.68         52.77        16.64 o
   2 -12   2         12.51         18.77        16.66 o
   3 -12   2          3.32          7.43        15.60 o
 -10 -11   2         15.47          2.56        23.62 o
  -9 -11   2         10.47         25.06        20.07 o
  -8 -11   2         52.00         59.70        20.64 o
  -7 -11   2         33.52         35.64        20.58 o
  -6 -11   2         14.85         -5.84        25.95 o
  -5 -11   2          0.08          5.18        17.33 o
  -4 -11   2        744.77        795.07        45.95 o
  -3 -11   2          2.28         -5.80        16.62 o
  -2 -11   2         23.32         26.24        20.25 o
  -1 -11   2         15.56         16.00        12.44 o
   0 -11   2         24.17         32.21        12.87 o
   1 -11   2          4.40          6.52        12.17 o
   2 -11   2        153.67        142.96        27.88 o
   3 -11   2         21.75          3.43        34.99 o
   4 -11   2          0.87        -13.89        13.89 o
   5 -11   2          0.00         12.43        20.65 o
 -11 -10   2         14.47        -14.95        22.20 o
 -10 -10   2          1.13        -16.81        38.79 o
  -9 -10   2         14.83         25.30        19.38 o
  -8 -10   2         16.44         10.88        18.56 o
  -7 -10   2         37.15         19.26        20.06 o
  -6 -10   2         74.05         66.29        24.92 o
  -5 -10   2        151.38        138.28        24.14 o
  -4 -10   2         19.96         21.12        16.27 o
  -3 -10   2        535.16        548.58        36.18 o
  -2 -10   2        388.40        425.48        30.44 o
  -1 -10   2        529.06        459.12        28.48 o
   0 -10   2         13.96         31.77        12.42 o
   1 -10   2        174.44        184.42        21.79 o
   2 -10   2         77.70         47.50        19.91 o
   3 -10   2          4.46         12.08        13.59 o
   4 -10   2          8.56         35.61        24.33 o
   5 -10   2         10.48         18.51        17.22 o
   6 -10   2          0.01         21.33        19.29 o
 -12  -9   2          9.93         -6.11        36.70 o
 -11  -9   2         16.62         20.69        25.10 o
 -10  -9   2        107.08         81.95        30.15 o
  -9  -9   2         64.82         44.89        31.62 o
  -8  -9   2         15.46         34.23        19.07 o
  -6  -9   2        177.99        157.27        30.73 o
  -5  -9   2        190.63        189.59        25.83 o
  -4  -9   2          5.52        -12.17        14.58 o
  -3  -9   2        214.19        266.02        27.22 o
  -2  -9   2          0.01         -7.33         7.33 o
  -1  -9   2        131.12        152.47        18.47 o
   0  -9   2        223.87        233.93        21.33 o
   1  -9   2         26.39         17.87        12.17 o
   2  -9   2        337.35        349.64        29.70 o
   3  -9   2         84.11         92.47        16.39 o
   4  -9   2         97.20         96.90        18.74 o
   5  -9   2          7.98          1.96        12.97 o
   6  -9   2          2.15         -0.22        14.79 o
   7  -9   2         11.17          3.46        16.98 o
 -12  -8   2         64.15         96.86        32.93 o
 -11  -8   2         18.83         26.79        29.29 o
 -10  -8   2         55.53         54.27        30.89 o
  -9  -8   2         26.83         19.00        20.09 o
  -8  -8   2        244.66        205.57        73.25 o
  -7  -8   2         17.71         43.41        19.23 o
  -6  -8   2          3.98         24.64        19.03 o
  -5  -8   2          1.93          7.08        17.53 o
  -4  -8   2         46.88         68.70        22.84 o
  -3  -8   2        341.91        413.24        22.43 o
  -2  -8   2        955.64       1027.55        36.90 o
  -1  -8   2         72.95         56.89        11.80 o
   0  -8   2         99.99         97.31        14.13 o
   1  -8   2          4.86          2.58         8.26 o
   2  -8   2        172.07        156.08        18.07 o
   3  -8   2         64.59         73.65        15.96 o
   4  -8   2        528.92        467.09        47.16 o
   5  -8   2         15.71         22.55        13.13 o
   6  -8   2         85.44        106.30        34.72 o
   7  -8   2          2.64        -13.68        13.68 o
   8  -8   2          2.06         -0.02        21.93 o
 -12  -7   2          1.06         41.12        26.68 o
 -11  -7   2         19.05         35.54        44.91 o
 -10  -7   2          0.01         12.83        19.01 o
  -9  -7   2          0.00        -16.88        16.88 o
  -8  -7   2        217.53        226.33        62.03 o
  -7  -7   2         47.74         78.28        21.76 o
  -6  -7   2          3.96         -5.68        15.23 o
  -5  -7   2        848.61        951.20        75.84 o
  -4  -7   2          9.27         14.85        11.47 o
  -3  -7   2        394.39        382.04        20.56 o
  -2  -7   2         28.95         20.57         8.37 o
  -1  -7   2        827.79        860.96        31.68 o
   0  -7   2          7.86         10.76         7.13 o
   1  -7   2         12.80         12.72         7.92 o
   2  -7   2          9.55          5.17         7.74 o
   3  -7   2        451.53        435.50        24.28 o
   4  -7   2          0.00         -8.50         8.50 o
   5  -7   2        134.40        146.69        19.51 o
   6  -7   2         31.61         46.06        15.61 o
   7  -7   2         20.23         24.85        14.96 o
   8  -7   2          1.61          6.27        13.75 o
   9  -7   2         28.56         56.69        28.70 o
 -12  -6   2         13.86         39.03        32.14 o
 -11  -6   2          7.91         28.92        18.93 o
 -10  -6   2         12.18         14.86        16.38 o
  -9  -6   2         89.12        109.48        29.69 o
  -8  -6   2        922.97        920.18        46.27 o
  -7  -6   2         13.08          3.06        15.32 o
  -6  -6   2          0.79        -12.85        17.06 o
  -5  -6   2         12.55         18.43         8.11 o
  -4  -6   2         11.19          9.60         7.37 o
  -3  -6   2        493.02        466.60        21.16 o
  -2  -6   2        723.22        768.45        27.76 o
  -1  -6   2         34.50         38.14         8.46 o
   0  -6   2        117.37        122.32        12.05 o
   1  -6   2        523.78        503.15        21.93 o
   2  -6   2         12.02         11.73         7.55 o
   3  -6   2        178.41        183.82        17.28 o
   4  -6   2        363.63        342.30        23.15 o
   5  -6   2          5.76          2.60         9.44 o
   6  -6   2        174.71        170.33        20.55 o
   7  -6   2        164.37        167.25        25.15 o
   8  -6   2         53.20         72.20        18.01 o
   9  -6   2          1.23         -7.34        14.58 o
  10  -6   2          4.85        -10.15        31.73 o
 -13  -5   2          1.08          0.14        29.05 o
 -12  -5   2          0.65        -12.62        25.96 o
 -11  -5   2         59.87         34.66        20.15 o
 -10  -5   2        137.19        134.45        41.90 o
  -9  -5   2         12.54         24.24        16.94 o
  -8  -5   2         19.62         60.31        29.89 o
  -7  -5   2       1667.05       1579.86        88.95 o
  -6  -5   2        637.69        632.88        32.79 o
  -5  -5   2          0.14          1.72         5.92 o
  -4  -5   2       1205.14       1337.47        40.77 o
  -3  -5   2        177.90        224.23        14.46 o
  -2  -5   2        731.64        845.99        28.65 o
  -1  -5   2        361.45        438.34        74.09 o
   0  -5   2        209.27        179.74        12.79 o
   1  -5   2         71.96         96.01        10.64 o
   2  -5   2        386.92        363.73        18.04 o
   3  -5   2        138.26        115.57        14.38 o
   4  -5   2         29.82         24.39         8.50 o
   5  -5   2         49.83         52.13        12.77 o
   6  -5   2        690.63        688.27        31.89 o
   7  -5   2        105.91        118.12        18.85 o
   8  -5   2        111.85         79.82        17.24 o
   9  -5   2          2.26         -5.93        12.01 o
  10  -5   2          7.58          2.26        18.96 o
 -13  -4   2          4.14        -18.83        31.86 o
 -12  -4   2          4.51         15.71        24.52 o
 -11  -4   2          4.79         -0.58        21.57 o
 -10  -4   2         10.78         26.88        19.05 o
  -9  -4   2          0.43         -2.15        14.52 o
  -8  -4   2         11.84         -0.95        12.33 o
  -7  -4   2         69.65        101.08        16.86 o
  -6  -4   2        674.12        719.17        26.64 o
  -5  -4   2       1258.08       1471.58        42.78 o
  -4  -4   2        727.70        867.20        28.99 o
  -3  -4   2       1883.11       2159.36        68.71 o
  -2  -4   2         94.95        105.08        10.02 o
  -1  -4   2         58.37         88.97         9.34 o
   0  -4   2        782.20        795.78        25.79 o
   1  -4   2        134.71        185.21        13.47 o
   2  -4   2        336.06        366.07        17.12 o
   3  -4   2          6.54          2.84         5.74 o
   4  -4   2          0.68         -3.40         5.67 o
   5  -4   2        534.25        552.77        25.41 o
   6  -4   2          4.51          0.95         8.29 o
   7  -4   2        131.56        140.18        18.10 o
   8  -4   2         24.91         43.30        13.44 o
   9  -4   2          9.72         19.22        13.80 o
  10  -4   2          4.58         12.40        13.95 o
  11  -4   2         42.58         64.61        19.83 o
 -12  -3   2          1.14        -14.58        25.62 o
 -11  -3   2          0.66          1.23        21.81 o
 -10  -3   2         51.36         59.20        18.98 o
  -9  -3   2         59.62        129.62        49.85 o
  -8  -3   2         10.90          0.07        10.80 o
  -7  -3   2          0.87          6.90         6.61 o
  -6  -3   2        181.23        174.02        13.25 o
  -5  -3   2          0.09          8.33         5.49 o
  -4  -3   2          4.97         15.66         5.90 o
  -3  -3   2        625.42        672.40        22.71 o
  -2  -3   2      17227.52      21622.73       482.62 o
  -1  -3   2        854.55        839.99        53.06 o
   0  -3   2       7624.05       7727.03       176.55 o
   1  -3   2         30.60         28.62         6.27 o
   2  -3   2        643.36        537.51        20.00 o
   3  -3   2         34.71         24.32         6.97 o
   4  -3   2         66.16         71.12         9.72 o
   5  -3   2         36.28         33.55         8.90 o
   6  -3   2        304.43        291.97        20.21 o
   7  -3   2        323.81        329.26        22.75 o
   8  -3   2         14.50         16.00        10.64 o
   9  -3   2         20.19         31.06        12.42 o
  10  -3   2          2.04         -2.44        12.59 o
  11  -3   2          2.73         24.24        15.67 o
 -12  -2   2          0.04         46.96        26.07 o
 -11  -2   2         34.15         61.98        26.75 o
 -10  -2   2         19.91         36.96        15.33 o
  -9  -2   2        634.59        647.93        36.72 o
  -8  -2   2         44.35         52.90        10.48 o
  -7  -2   2        178.34        194.58        15.36 o
  -6  -2   2         39.28         41.74         7.91 o
  -5  -2   2        210.93        188.94        12.76 o
  -4  -2   2          3.50          2.89         4.83 o
  -3  -2   2        161.99        177.22        10.40 o
  -2  -2   2       5936.70       8528.65       235.82 o
  -1  -2   2       2543.29       3642.23        85.38 o
   0  -2   2       2921.33       3759.78       105.38 o
   1  -2   2          2.88          0.77         4.30 o
   2  -2   2         71.79         70.84         7.64 o
   3  -2   2         17.87         18.21         7.34 o
   4  -2   2         71.47         68.12         8.99 o
   5  -2   2        122.35        118.13        11.91 o
   6  -2   2         27.68         18.78         8.50 o
   7  -2   2        268.44        311.41        21.30 o
   8  -2   2         46.31         78.09        13.65 o
   9  -2   2         36.91         51.92        14.16 o
  10  -2   2          2.84         15.34        10.84 o
  11  -2   2          8.53         24.02        13.80 o
  12  -2   2          0.52         35.19        27.97 o
 -12  -1   2         30.28         49.56        30.59 o
 -11  -1   2         47.51         58.38        27.34 o
 -10  -1   2         35.90         22.43        19.65 o
  -9  -1   2         30.45         14.81        26.08 o
  -8  -1   2        276.76        284.86        19.38 o
  -7  -1   2        165.45        152.71        13.74 o
  -6  -1   2          3.40         -1.22         5.65 o
  -5  -1   2         48.73         43.55         7.78 o
  -4  -1   2       1165.81        994.33        29.43 o
  -3  -1   2       1583.17       1415.73        37.19 o
  -2  -1   2         75.62         70.79         6.30 o
  -1  -1   2       1320.62       1589.24        64.72 o
   0  -1   2       6334.94       6457.91       196.07 o
   1  -1   2        698.80        590.06        17.54 o
   2  -1   2        478.80        390.66        14.44 o
   3  -1   2       2702.08       2279.00        57.43 o
   4  -1   2         98.12        101.95        10.72 o
   5  -1   2         31.95         19.57         6.77 o
   6  -1   2        762.67        699.82        40.36 o
   7  -1   2          0.24         -4.03         6.89 o
   8  -1   2        176.38        154.58        17.01 o
   9  -1   2        192.30        188.81        19.03 o
  10  -1   2         17.69         23.52        10.89 o
  11  -1   2         16.04          9.26        19.83 o
  12  -1   2          8.37          0.40        19.52 o
 -12   0   2        108.36        198.93        45.14 o
 -11   0   2          2.38         -5.01        23.43 o
 -10   0   2          7.09         18.75        13.54 o
  -9   0   2          1.20          3.15         9.04 o
  -8   0   2        370.67        407.34        22.34 o
  -7   0   2          0.00          2.14         7.00 o
  -6   0   2        657.23        748.90        31.87 o
  -5   0   2          9.81         11.23         5.80 o
  -4   0   2       1251.60       1485.19        40.63 o
  -3   0   2         22.50         30.98         5.91 o
  -2   0   2      13619.02      17310.57       468.35 o
  -1   0   2         13.25         12.77         4.23 o
   0   0   2       2125.54       2755.56        78.03 o
   1   0   2         49.20         58.41         9.15 o
   2   0   2       9914.75      11995.11       267.94 o
   3   0   2         17.53         22.79         5.56 o
   4   0   2       2032.18       2557.76        66.34 o
   5   0   2          0.00          7.67         5.46 o
   6   0   2         16.33          8.27         6.28 o
   7   0   2          1.37         -1.35         7.08 o
   8   0   2         37.33         80.54        26.53 o
   9   0   2          0.73         -3.04         8.15 o
  10   0   2         27.42         13.27        18.80 o
  11   0   2         15.03         30.30        18.25 o
  12   0   2         17.41         56.72        21.96 o
 -12   1   2         43.22         57.93        36.08 o
 -11   1   2         32.60         60.50        21.21 o
 -10   1   2          4.73         -1.95        13.37 o
  -9   1   2        116.52        113.23        16.66 o
  -8   1   2        111.29         87.76        13.60 o
  -7   1   2         79.37         82.00        15.19 o
  -6   1   2         93.67         70.96        10.30 o
  -5   1   2         17.34         19.26         6.19 o
  -4   1   2        245.57        221.12        18.25 o
  -3   1   2       1628.36       1357.99        70.53 o
  -2   1   2          6.75          3.38         3.91 o
  -1   1   2       1159.65        963.03        30.80 o
   0   1   2       5206.77       5090.12       189.40 o
   1   1   2       1433.90       1175.53        36.06 o
   2   1   2        996.42        894.46        23.39 o
   3   1   2       3132.02       2784.38        67.63 o
   4   1   2       1013.86        885.71        26.40 o
   5   1   2       1091.06       1024.46        31.90 o
   6   1   2        599.51        583.35        22.73 o
   7   1   2        187.42        182.42        14.68 o
   8   1   2        272.81        245.45        18.59 o
   9   1   2          0.16         12.28         8.22 o
  10   1   2          2.10        -13.25        13.25 o
  11   1   2          6.78         -3.03        14.42 o
  12   1   2         11.77         -3.13        16.84 o
  13   1   2         28.51         37.89        24.65 o
 -11   2   2          2.59          3.82        16.57 o
 -10   2   2         15.06         36.19        32.81 o
  -9   2   2         12.44         30.63        14.31 o
  -8   2   2         15.55         30.48        11.94 o
  -7   2   2          7.82          3.23         7.06 o
  -6   2   2         62.87         53.04         9.78 o
  -5   2   2        239.87        284.35        15.94 o
  -4   2   2        222.63        256.12        13.62 o
  -3   2   2        115.31        104.57        13.41 o
  -2   2   2       2415.29       2269.89        56.04 o
  -1   2   2        685.47        815.35        64.82 o
   0   2   2       6779.55       7522.15       169.05 o
   1   2   2       8406.80       8671.99       213.95 o
   2   2   2       2149.44       2216.88        64.39 o
   3   2   2         66.24         68.14         5.58 o
   4   2   2       2040.54       2189.88        54.55 o
   5   2   2       1364.99       1430.26        40.12 o
   6   2   2         18.80         21.40         5.98 o
   7   2   2        253.65        320.39        17.91 o
   8   2   2        250.92        355.33        20.16 o
   9   2   2        135.46        150.02        43.30 o
  10   2   2         46.54         36.24        17.79 o
  11   2   2          9.69         23.88        16.08 o
  12   2   2         10.84         -2.16        17.57 o
  13   2   2         31.40         26.13        37.04 o
 -11   3   2          0.01         17.17        18.25 o
 -10   3   2         25.60         14.95        26.89 o
  -9   3   2          6.49         27.51        14.48 o
  -8   3   2        176.59        163.28        18.77 o
  -7   3   2         66.10         90.02        13.58 o
  -6   3   2       2551.68       2304.51       123.77 o
  -5   3   2         52.90         47.98        10.78 o
  -4   3   2        179.04        159.84        12.73 o
  -3   3   2       1144.92       1135.26        64.85 o
  -2   3   2        315.80        231.50        12.37 o
  -1   3   2        823.77        623.56        20.20 o
   0   3   2       2189.94       1927.78        47.87 o
   1   3   2       2922.52       2465.89        73.53 o
   2   3   2        429.56        513.73        15.48 o
   3   3   2         75.96         76.41         9.62 o
   4   3   2        441.32        442.17        14.87 o
   5   3   2        336.89        293.38        13.09 o
   6   3   2       1785.72       1543.55        42.83 o
   7   3   2         39.76         39.58         7.58 o
   8   3   2          9.38         26.37        14.13 o
   9   3   2        138.03        124.18        19.87 o
  10   3   2         51.90         40.37        19.26 o
  11   3   2         14.34          5.29        13.22 o
  12   3   2         83.57         40.91        27.71 o
  13   3   2         10.19         26.56        20.25 o
 -11   4   2         46.58         44.83        27.30 o
 -10   4   2         42.38         43.49        30.82 o
  -9   4   2         45.97         69.56        30.56 o
  -8   4   2          1.25         10.26        11.16 o
  -7   4   2        293.50        336.11        24.25 o
  -6   4   2         93.38        103.15        20.45 o
  -5   4   2       2648.25       2661.77        73.10 o
  -4   4   2        219.24        235.07        16.07 o
  -3   4   2         52.95         43.83         7.68 o
  -2   4   2       1972.52       2006.55        53.32 o
  -1   4   2       1792.04       1934.12        50.48 o
   0   4   2       2986.31       3130.77        76.05 o
   1   4   2         47.90         55.41         6.39 o
   2   4   2        592.27        574.17        20.50 o
   3   4   2        502.90        480.96        22.58 o
   4   4   2        339.73        356.78        20.23 o
   5   4   2       1070.47       1043.63        39.96 o
   6   4   2         16.16         17.24         8.66 o
   7   4   2          0.88         -0.92        10.74 o
   8   4   2        436.68        424.62        28.48 o
   9   4   2        277.05        262.38        74.12 o
  10   4   2          6.26         25.46        16.26 o
  11   4   2         50.16         76.71        29.75 o
  12   4   2          0.05          0.27        15.01 o
  13   4   2          2.08         27.96        17.36 o
 -10   5   2         11.93        -10.87        18.64 o
  -9   5   2         53.47         62.80        18.94 o
  -8   5   2         37.83         34.24        19.04 o
  -7   5   2         70.24         85.34        15.83 o
  -6   5   2        166.56        180.18        18.74 o
  -5   5   2         68.32         64.05        16.61 o
  -4   5   2        135.95        146.24        14.22 o
  -3   5   2        878.81        751.32        27.80 o
  -2   5   2       1445.72       1499.89        43.77 o
  -1   5   2       1534.95       1313.21        38.33 o
   0   5   2        923.02        765.13        25.39 o
   1   5   2       3550.97       3206.01       100.79 o
   2   5   2       1046.85       1116.95        32.35 o
   3   5   2         81.00         73.41         6.50 o
   4   5   2         23.94         12.21         8.44 o
   5   5   2        184.82        188.97        17.10 o
   6   5   2         58.38         52.45        11.93 o
   7   5   2        308.82        318.93        24.02 o
   8   5   2         81.08        114.09        17.84 o
   9   5   2        383.27        321.49       112.35 o
  10   5   2         92.78         64.62        35.24 o
  11   5   2         56.58         48.09        23.41 o
  12   5   2          4.44          0.01        16.79 o
  13   5   2         42.59        148.51       120.13 o
  -9   6   2          5.72        -12.86        12.86 o
  -8   6   2         41.27         59.22        19.31 o
  -7   6   2          0.24          7.92        16.60 o
  -6   6   2         75.18         86.09        25.21 o
  -5   6   2          1.12          4.73         9.84 o
  -4   6   2        438.02        429.45        23.26 o
  -3   6   2         82.46         99.49        12.96 o
  -2   6   2         65.33         59.50         9.41 o
  -1   6   2          5.78         14.75         6.82 o
   0   6   2       1476.67       1463.55        42.57 o
   1   6   2        104.85        114.56        10.47 o
   2   6   2       1401.74       1410.18        40.52 o
   3   6   2          5.25         -1.75         4.27 o
   4   6   2        221.41        251.23        20.39 o
   5   6   2         27.26         35.64        11.09 o
   6   6   2         44.16         57.46        20.51 o
   7   6   2        104.41        106.10        17.21 o
   8   6   2        522.19        479.81        47.76 o
   9   6   2         52.46         55.52        17.97 o
  10   6   2         14.12         20.49        14.90 o
  11   6   2          0.17          2.07        14.32 o
  12   6   2          0.56          1.17        16.03 o
  13   6   2          3.68         10.60        20.04 o
  -9   7   2         21.79         34.86        20.13 o
  -8   7   2         19.92         43.54        21.29 o
  -7   7   2         12.10         14.61        14.73 o
  -6   7   2         51.37        102.57        38.90 o
  -5   7   2        112.80        130.68        18.85 o
  -4   7   2         21.29         21.16        11.13 o
  -3   7   2        746.46        734.86        31.11 o
  -2   7   2          7.60          1.70         7.44 o
  -1   7   2        386.86        346.39        23.45 o
   0   7   2         20.19         14.97         7.04 o
   1   7   2       1621.22       1564.93        46.11 o
   2   7   2        175.96        187.50        20.79 o
   3   7   2       1261.15       1144.05        82.44 o
   4   7   2          2.67         -5.69         7.60 o
   5   7   2        235.74        268.42        24.21 o
   6   7   2          2.38         10.93        11.52 o
   7   7   2        667.07        685.24        92.54 o
   8   7   2         10.00         18.07        15.21 o
   9   7   2         43.29         36.27        15.87 o
  10   7   2         11.91         26.19        21.59 o
  11   7   2         16.00         30.29        34.59 o
  12   7   2         14.33         16.65        16.75 o
  13   7   2          2.85          4.76        19.48 o
  -8   8   2         32.49         68.45        22.45 o
  -7   8   2          4.35         -9.17        13.85 o
  -6   8   2        124.71        142.54        22.27 o
  -5   8   2         23.44         43.69        15.74 o
  -4   8   2        218.95        236.37        23.08 o
  -3   8   2         95.31        115.45        16.68 o
  -2   8   2          4.15          8.87        13.25 o
  -1   8   2         26.65         40.53        10.81 o
   0   8   2         27.28         26.35         9.18 o
   1   8   2        164.64        183.72        15.26 o
   2   8   2       1234.23       1284.86        41.60 o
   3   8   2        111.16        123.03        22.88 o
   4   8   2          4.91          4.25         9.08 o
   5   8   2         94.85        120.66        18.96 o
   6   8   2          4.77         26.95        12.95 o
   7   8   2         48.08         52.78        18.28 o
   8   8   2        106.06         78.97        19.61 o
   9   8   2         35.80         43.59        18.49 o
  10   8   2         52.47         45.19        45.57 o
  11   8   2          0.17         23.39        22.43 o
  12   8   2         40.19         43.51        33.49 o
  13   8   2          0.58        -23.77        27.37 o
  -7   9   2         20.22         43.45        21.36 o
  -6   9   2         25.46         37.17        16.55 o
  -5   9   2          0.00         23.98        13.88 o
  -4   9   2          0.49          0.25        10.88 o
  -3   9   2          7.28         -8.80         8.80 o
  -2   9   2        146.06        179.41        20.38 o
  -1   9   2         14.66         24.91        10.02 o
   0   9   2          6.19         42.57        49.01 o
   1   9   2          0.62         -1.42         7.12 o
   2   9   2         78.89         68.39        12.89 o
   3   9   2        117.78        160.03        21.59 o
   4   9   2         68.60         85.76        18.41 o
   5   9   2        140.48        159.30        36.25 o
   6   9   2        203.00        229.20        33.39 o
   7   9   2         19.55         19.36        17.26 o
   8   9   2          1.50         -1.36        14.73 o
   9   9   2         10.98         -1.08        24.37 o
  10   9   2         26.98         14.82        27.10 o
  11   9   2          5.83         35.46        40.94 o
  12   9   2         13.31         12.62        26.86 o
  -6  10   2          0.00         11.17        18.34 o
  -5  10   2         75.19        118.17        22.24 o
  -4  10   2         13.88         23.05        15.69 o
  -3  10   2          0.01        -11.79        20.74 o
  -2  10   2          1.13         -4.96        10.78 o
  -1  10   2         74.63         99.42        17.76 o
   0  10   2          2.09         12.69        14.66 o
   1  10   2        239.80        264.48        21.59 o
   2  10   2        419.17        449.24        35.15 o
   3  10   2         88.05        107.59        19.99 o
   4  10   2         94.70        100.73        21.00 o
   5  10   2        307.12        308.62        29.34 o
   6  10   2          1.33         -5.75        14.32 o
   7  10   2          0.08         -1.73        15.21 o
   8  10   2          8.89          4.48        17.44 o
   9  10   2         11.22         16.40        17.87 o
  10  10   2          0.00        -15.70        15.70 o
  11  10   2          3.52          7.75        18.39 o
  12  10   2          0.12         13.38        37.97 o
  -5  11   2          1.95         17.53        19.01 o
  -4  11   2         70.83         82.52        21.36 o
  -3  11   2          0.20          7.27        32.69 o
  -2  11   2        142.48        193.94        24.07 o
  -1  11   2         14.64         10.81        12.95 o
   0  11   2        125.14        170.61        20.91 o
   1  11   2          0.57          5.09        17.32 o
   2  11   2         28.61         24.48        17.78 o
   3  11   2         27.42         12.92        17.20 o
   4  11   2        283.79        328.46        31.35 o
   5  11   2          9.81         24.77        15.17 o
   6  11   2          0.10         11.05        15.72 o
   7  11   2          3.55          9.10        16.09 o
   8  11   2          0.63         -9.00        16.19 o
   9  11   2          3.79         -3.72        16.23 o
  10  11   2        107.76        107.16        63.97 o
  11  11   2          3.64         15.30        27.44 o
  -4  12   2         17.13         33.78        19.49 o
  -3  12   2          0.00        -14.75        14.75 o
  -2  12   2         31.17         37.17        22.95 o
  -1  12   2         25.72         19.35        14.49 o
   0  12   2         18.04         38.22        21.18 o
   1  12   2         13.62        106.34        64.81 o
   2  12   2          0.02          1.92        18.37 o
   3  12   2         63.60         57.40        20.86 o
   4  12   2         36.90         43.11        18.69 o
   5  12   2          1.25          1.81        15.49 o
   6  12   2          0.59         -8.68        14.85 o
   7  12   2          0.04         -7.76        25.62 o
   8  12   2         33.34          6.43        16.46 o
   9  12   2          7.02         -7.04        22.00 o
  10  12   2         20.67         13.38        26.00 o
  -2  13   2         13.33         35.83        17.98 o
  -1  13   2         37.24         47.85        31.73 o
   0  13   2          6.94         -5.72        22.84 o
   1  13   2          0.62          2.57        37.01 o
   2  13   2         19.86         -7.57        21.69 o
   3  13   2          0.32        -20.65        20.65 o
   4  13   2        182.58        188.10        29.12 o
   5  13   2          9.49          7.79        17.79 o
   6  13   2          3.30         -9.84        16.16 o
   7  13   2         37.55          7.79        22.61 o
   8  13   2         24.24          9.38        19.17 o
   0  14   2          2.15         34.08        28.71 o
   1  14   2         17.02         33.92        37.35 o
   2  14   2         59.74         69.60        27.28 o
   3  14   2          1.92         14.61        27.34 o
   4  14   2          2.08        -11.66        18.69 o
   5  14   2          1.40         -4.43        18.63 o
   6  14   2        117.79         61.45        24.67 o
   7  14   2          0.30          2.98        34.50 o
  -7 -13   3          0.44        -22.84        22.84 o
  -6 -13   3         69.36         48.97        25.35 o
  -5 -13   3         19.56         10.88        27.56 o
  -4 -13   3        182.21        162.28        29.67 o
  -3 -13   3         92.28         91.03        25.37 o
  -2 -13   3         10.37         -9.88        22.03 o
  -1 -13   3          1.53         -3.67        24.18 o
   0 -13   3         21.34         13.63        24.78 o
   1 -13   3          8.17         24.35        25.90 o
  -9 -12   3         71.87         31.14        25.10 o
  -8 -12   3         51.00         25.60        22.91 o
  -7 -12   3         15.48         -0.16        18.99 o
  -6 -12   3          2.24        -22.73        24.35 o
  -5 -12   3          9.09         15.27        17.34 o
  -4 -12   3         68.78         78.35        22.13 o
  -3 -12   3         28.64         22.73        20.42 o
  -2 -12   3        154.79        146.68        26.73 o
  -1 -12   3          3.82         -9.22        19.20 o
   0 -12   3         12.66         13.78        13.28 o
   1 -12   3         10.07         19.97        14.27 o
   2 -12   3         14.42         24.28        15.73 o
   3 -12   3          6.22         22.92        30.61 o
 -10 -11   3         11.36         -9.69        24.81 o
  -9 -11   3         73.52         68.40        25.69 o
  -8 -11   3          4.68          3.00        19.97 o
  -7 -11   3         34.93         35.79        19.43 o
  -6 -11   3         17.04         23.75        17.83 o
  -5 -11   3         11.29         25.53        19.50 o
  -4 -11   3         11.16         26.05        17.26 o
  -3 -11   3        343.79        414.02        56.18 o
  -2 -11   3          1.29          3.88        15.39 o
  -1 -11   3         30.94         42.18        14.16 o
   0 -11   3          0.09          2.73        12.74 o
   1 -11   3          1.08         10.40        12.69 o
   2 -11   3          0.89         16.48        14.35 o
   3 -11   3        101.47        118.35        61.34 o
   4 -11   3         11.79         12.22        21.17 o
 -11 -10   3          2.14         -9.80        27.59 o
 -10 -10   3         29.55         36.86        21.78 o
  -9 -10   3          5.43         13.94        22.57 o
  -8 -10   3         12.73         -2.19        20.40 o
  -7 -10   3          4.81          5.40        16.78 o
  -6 -10   3         96.63         85.86        23.35 o
  -5 -10   3         33.20         24.91        17.00 o
  -4 -10   3        266.43        244.77        29.21 o
  -3 -10   3          6.40         -9.74        15.40 o
  -2 -10   3        469.66        442.77        26.74 o
  -1 -10   3          7.22         13.78        11.56 o
   0 -10   3         76.69         76.21        15.55 o
   1 -10   3         39.59         43.95        13.40 o
   2 -10   3        119.13         94.74        18.27 o
   3 -10   3         31.44         30.34        13.50 o
   4 -10   3         29.33         36.51        18.41 o
   5 -10   3         19.17         17.77        20.87 o
   6 -10   3         20.58         23.39        41.23 o
 -11  -9   3         11.94         93.02        40.40 o
 -10  -9   3         47.06         30.89        26.29 o
  -9  -9   3        142.84        103.63        70.74 o
  -8  -9   3         10.93         -9.04        17.55 o
  -7  -9   3          8.76         13.04        21.62 o
  -6  -9   3        172.47        144.91        30.70 o
  -5  -9   3         12.59         -3.82        15.43 o
  -4  -9   3          2.70          1.67        12.75 o
  -3  -9   3        215.76        203.05        18.87 o
  -2  -9   3         10.81          8.18         8.44 o
  -1  -9   3          0.16          6.86         9.60 o
   0  -9   3        284.43        286.93        23.64 o
   1  -9   3         42.00         48.09        13.70 o
   2  -9   3         65.18         59.62        18.31 o
   3  -9   3        261.66        232.87        35.85 o
   4  -9   3         80.31         72.77        17.15 o
   5  -9   3         21.87          2.57        13.58 o
   6  -9   3         16.51          6.06        17.57 o
   7  -9   3          0.48         14.98        26.75 o
 -12  -8   3          6.58         33.85        33.37 o
 -11  -8   3         93.74        220.13        49.25 o
 -10  -8   3        156.65        102.09        87.39 o
  -9  -8   3         26.77         39.53        21.67 o
  -8  -8   3        100.98        104.55        32.74 o
  -7  -8   3         27.88         42.02        19.80 o
  -6  -8   3          2.96         -2.13        16.73 o
  -5  -8   3        173.37        211.47        33.24 o
  -4  -8   3        304.54        382.18        30.68 o
  -3  -8   3          2.49         16.78         9.07 o
  -2  -8   3          0.58         -0.75         7.08 o
  -1  -8   3        405.61        384.36        22.70 o
   0  -8   3        116.25        106.61        15.28 o
   1  -8   3        164.26        192.49        18.79 o
   2  -8   3         16.70         12.56        10.70 o
   3  -8   3         25.73         12.48        10.67 o
   4  -8   3        211.60        222.00        32.34 o
   5  -8   3        190.96        241.99        60.45 o
   6  -8   3         78.70         79.67        18.69 o
   7  -8   3          0.01         -2.35        16.01 o
   8  -8   3          0.01         46.22        28.93 o
 -12  -7   3          3.31         58.69        31.32 o
 -11  -7   3          1.40         46.96        28.95 o
 -10  -7   3         33.68         37.56        23.00 o
  -9  -7   3         10.64          0.72        21.52 o
  -8  -7   3        498.97        440.55       168.29 o
  -7  -7   3         18.56         20.18        22.17 o
  -6  -7   3        549.73        637.41        38.56 o
  -5  -7   3        235.78        296.51        28.79 o
  -4  -7   3       1677.28       2030.92        71.55 o
  -3  -7   3         42.21         56.36        11.37 o
  -2  -7   3        629.53        657.04        41.71 o
  -1  -7   3          3.24         -1.36         7.17 o
   0  -7   3        913.18        840.02        31.63 o
   1  -7   3         21.49         24.00        10.59 o
   2  -7   3         36.08         25.14        10.55 o
   3  -7   3         93.78         77.88        14.18 o
   4  -7   3        270.33        257.44        25.18 o
   5  -7   3         41.68         45.66        13.45 o
   6  -7   3        167.68        155.45        26.85 o
   7  -7   3          0.44          1.72        12.50 o
   8  -7   3         22.69         27.08        17.38 o
   9  -7   3         11.17        -36.77        41.50 o
 -12  -6   3          0.42          1.44        34.09 o
 -11  -6   3         68.90         65.72        31.73 o
 -10  -6   3          7.46        -13.18        15.39 o
  -9  -6   3         17.99         66.43        23.05 o
  -8  -6   3        373.55        308.91        53.76 o
  -7  -6   3       1133.51       1175.09        52.76 o
  -6  -6   3         48.92         69.69        28.09 o
  -5  -6   3         82.14        120.50        17.67 o
  -4  -6   3         68.23         61.26        12.21 o
  -3  -6   3          0.10          5.77         6.60 o
  -2  -6   3         72.53        123.75        12.72 o
  -1  -6   3        999.57       1036.15        34.68 o
   0  -6   3         75.86         71.16        10.33 o
   1  -6   3         76.59         72.82        11.04 o
   2  -6   3        237.62        251.92        18.05 o
   3  -6   3         45.52         50.36        10.73 o
   4  -6   3         24.52         22.56        10.81 o
   5  -6   3        326.54        326.43        24.08 o
   6  -6   3         11.66         10.79        11.24 o
   7  -6   3          0.23          6.24        11.76 o
   8  -6   3         20.54         37.84        14.76 o
   9  -6   3         68.37        104.56        21.35 o
  10  -6   3          5.45         -8.30        40.34 o
 -12  -5   3          0.20         11.59        27.61 o
 -11  -5   3          9.19         32.55        23.63 o
 -10  -5   3         80.19        114.88        24.15 o
  -9  -5   3       1489.76       1293.51       108.71 o
  -8  -5   3        225.02        201.83        26.48 o
  -7  -5   3        571.53        635.31        35.53 o
  -6  -5   3        227.02        246.98        16.68 o
  -5  -5   3        247.26        309.46        18.15 o
  -4  -5   3          4.24         -1.73         7.48 o
  -3  -5   3         29.08         14.89        20.52 o
  -2  -5   3        280.59        334.35        17.12 o
  -1  -5   3         19.53         33.89         8.05 o
   0  -5   3          7.79          8.38         6.16 o
   1  -5   3        237.30        207.77        14.60 o
   2  -5   3        133.60        135.18        12.96 o
   3  -5   3         73.15         61.00        10.43 o
   4  -5   3          0.10         -0.80         7.25 o
   5  -5   3         58.50         54.83        12.26 o
   6  -5   3         32.32         31.40        13.28 o
   7  -5   3        278.50        313.94        49.33 o
   8  -5   3          2.40         20.40        13.30 o
   9  -5   3          3.45         21.25        15.13 o
  10  -5   3          0.15         -2.87        15.12 o
 -12  -4   3          4.48         16.88        30.35 o
 -11  -4   3         26.12         38.31        26.44 o
 -10  -4   3         27.69         35.16        23.46 o
  -9  -4   3        110.85        136.11        23.20 o
  -8  -4   3        373.60        434.38        56.66 o
  -7  -4   3        137.65        144.25        13.90 o
  -6  -4   3        151.49        178.40        22.11 o
  -5  -4   3        891.82        907.68        30.42 o
  -4  -4   3       1626.37       1824.14        50.92 o
  -3  -4   3       3279.49       4527.83       110.09 o
  -2  -4   3       2354.57       3008.87        75.96 o
  -1  -4   3        197.28        223.96        13.84 o
   0  -4   3          0.11          2.81         5.22 o
   1  -4   3        133.26        141.88        11.42 o
   2  -4   3         83.20         69.02        11.64 o
   3  -4   3         73.57         81.91        10.20 o
   4  -4   3          9.10          3.76         6.29 o
   5  -4   3        272.51        285.05        19.91 o
   6  -4   3        641.06        633.99        29.48 o
   7  -4   3        140.90        157.01        21.32 o
   8  -4   3          7.48          5.33        11.22 o
   9  -4   3         26.36         23.45        12.31 o
  10  -4   3          5.33          7.47        13.54 o
  11  -4   3          4.02         14.05        16.83 o
 -12  -3   3         11.15         23.08        26.65 o
 -11  -3   3         63.63         77.14        29.81 o
 -10  -3   3         30.27         47.71        23.67 o
  -9  -3   3        156.04        201.62        30.92 o
  -8  -3   3          1.20          0.11         7.24 o
  -7  -3   3        322.42        321.73        18.77 o
  -6  -3   3         14.75         10.02         6.89 o
  -5  -3   3         34.08         31.92         7.75 o
  -4  -3   3         13.34         20.55        11.14 o
  -3  -3   3       2997.33       3467.18        85.38 o
  -2  -3   3        623.18        704.48        23.64 o
  -1  -3   3       1902.26       2585.04       111.32 o
   0  -3   3       1745.87       1635.43        43.43 o
   1  -3   3        217.81        162.69        10.98 o
   2  -3   3        460.35        413.90        17.27 o
   3  -3   3        478.46        431.51        18.46 o
   4  -3   3         21.92         26.07         7.39 o
   5  -3   3        246.11        287.00        18.48 o
   6  -3   3        237.47        233.28        19.32 o
   7  -3   3        206.36        232.85        19.63 o
   8  -3   3         42.21         64.91        13.93 o
   9  -3   3         21.55         15.15        11.85 o
  10  -3   3         13.28          9.68        12.85 o
  11  -3   3          2.23          8.49        13.10 o
 -12  -2   3         60.37         60.09        32.31 o
 -11  -2   3          6.07         -5.45        21.61 o
 -10  -2   3         53.17        109.55        31.38 o
  -9  -2   3         24.05         40.53        17.70 o
  -8  -2   3        746.10        701.11        28.85 o
  -7  -2   3          1.68         11.89         7.39 o
  -6  -2   3         48.77         41.71         8.33 o
  -5  -2   3        187.79        206.39        13.20 o
  -4  -2   3        212.86        196.65        12.68 o
  -3  -2   3        126.07        147.86        10.38 o
  -2  -2   3        345.56        465.78        17.05 o
  -1  -2   3      20421.77      30905.34      1082.11 o
   0  -2   3         46.42         61.73         7.02 o
   1  -2   3          3.88         -0.38         4.45 o
   2  -2   3        799.62        764.17        24.18 o
   3  -2   3         13.78         21.80         6.42 o
   4  -2   3        283.25        296.22        15.28 o
   5  -2   3        106.15        109.24        11.34 o
   6  -2   3       1246.87       1257.96        41.35 o
   7  -2   3         25.46         30.92         9.78 o
   8  -2   3          7.42         13.46        10.31 o
   9  -2   3         47.77         70.76        14.12 o
  10  -2   3         25.90         37.07        14.29 o
  11  -2   3         34.39         59.24        16.86 o
  12  -2   3          8.87        -16.76        37.52 o
 -12  -1   3         53.56         64.89        34.09 o
 -11  -1   3         16.09         11.08        22.16 o
 -10  -1   3         87.68         89.59        27.61 o
  -9  -1   3         43.26         34.50        13.61 o
  -8  -1   3         54.58         47.22        10.92 o
  -7  -1   3        475.37        465.71        34.83 o
  -6  -1   3        515.75        451.13        29.02 o
  -5  -1   3        232.50        210.06        13.51 o
  -4  -1   3        361.12        338.19        15.01 o
  -3  -1   3       2574.71       2406.86        73.75 o
  -2  -1   3       1995.34       1896.86        58.34 o
  -1  -1   3       1448.73       1670.95        51.87 o
   0  -1   3        786.64        762.94        49.36 o
   1  -1   3        270.10        259.33        11.51 o
   2  -1   3         18.16         24.88         5.55 o
   3  -1   3        123.86        117.36         9.32 o
   4  -1   3        712.63        601.77        21.89 o
   5  -1   3        262.37        261.26        14.85 o
   6  -1   3         39.46         40.66         8.77 o
   7  -1   3         72.00         70.89        11.32 o
   8  -1   3         58.33         43.16        11.33 o
   9  -1   3         17.75         12.21        10.42 o
  10  -1   3         23.13         42.23        14.22 o
  11  -1   3          9.82         15.04        18.01 o
  12  -1   3         15.87         14.32        21.09 o
 -12   0   3          1.51         23.49        32.34 o
 -11   0   3         72.72        211.73        44.31 o
 -10   0   3          2.37         -1.72        11.27 o
  -9   0   3        345.23        446.13        31.00 o
  -8   0   3         11.39         10.06         9.05 o
  -7   0   3        224.70        240.66        16.47 o
  -6   0   3          5.37         11.62         5.39 o
  -5   0   3        641.54        848.38        34.43 o
  -4   0   3          2.98         -0.22         4.86 o
  -3   0   3       2446.16       3009.75        90.19 o
  -2   0   3          0.31          1.24         5.40 o
  -1   0   3        823.14       1064.06        34.38 o
   0   0   3          3.63         -4.41         4.41 o
   1   0   3      17263.82      21162.03       470.23 o
   2   0   3          3.28          3.40         4.07 o
   3   0   3       1370.08       1694.12        43.46 o
   4   0   3         13.30         12.91         5.55 o
   5   0   3       5050.59       6398.86       151.07 o
   6   0   3          0.17         -2.91         5.53 o
   7   0   3         24.89         35.84         8.87 o
   8   0   3          0.05         18.64        18.77 o
   9   0   3         35.36         27.45         9.96 o
  10   0   3          8.54         22.70        13.79 o
  11   0   3         10.29         22.49        16.07 o
  12   0   3          1.02        -17.04        17.04 o
 -12   1   3         62.15        221.50        48.09 o
 -11   1   3          7.19         18.77        15.81 o
 -10   1   3         93.68        108.44        22.44 o
  -9   1   3         45.44         41.78        16.27 o
  -8   1   3          0.95         -6.64         8.01 o
  -7   1   3        309.37        300.35        24.83 o
  -6   1   3        389.87        317.48        17.02 o
  -5   1   3        179.76        178.58        12.64 o
  -4   1   3        212.07        189.16        15.33 o
  -3   1   3       2167.79       1988.21       105.64 o
  -2   1   3       1516.41       1224.08        40.72 o
  -1   1   3        475.40        438.55        18.18 o
   0   1   3        882.80        801.28        48.81 o
   1   1   3       1785.59       1552.15        47.77 o
   2   1   3          5.22          6.63         3.79 o
   3   1   3          0.06          2.13         4.03 o
   4   1   3       1503.55       1299.45        35.89 o
   5   1   3        209.42        192.44        14.09 o
   6   1   3        124.20        120.31        11.24 o
   7   1   3        354.28        371.14        19.50 o
   8   1   3         33.52         21.19         9.01 o
   9   1   3        160.11        122.40        22.69 o
  10   1   3          1.65         17.95        14.73 o
  11   1   3         78.40         74.92        56.44 o
  12   1   3         13.71         25.74        19.96 o
  13   1   3          6.68         17.17        23.17 o
 -11   2   3          2.58          9.12        16.74 o
 -10   2   3         26.59         42.70        17.63 o
  -9   2   3         79.53         74.77        19.73 o
  -8   2   3        785.66        775.35        41.66 o
  -7   2   3        149.41        159.88        15.68 o
  -6   2   3        407.15        378.88        22.79 o
  -5   2   3         25.86         25.15         7.03 o
  -4   2   3        170.52        135.33        10.89 o
  -3   2   3         31.11         28.60         6.61 o
  -2   2   3         18.82         28.15        10.51 o
  -1   2   3       6712.50       7687.67       318.21 o
   0   2   3       1625.57       1777.44        52.07 o
   1   2   3       4202.25       4251.49       122.65 o
   2   2   3         17.07         11.33         3.36 o
   3   2   3         63.82         61.99         5.39 o
   4   2   3         25.71         30.36         5.56 o
   5   2   3        122.89        120.37         9.46 o
   6   2   3        245.19        225.91        13.46 o
   7   2   3         11.74         18.81         7.45 o
   8   2   3         39.86         56.38        15.32 o
   9   2   3        103.26        111.01        22.26 o
  10   2   3         38.26         39.89        18.20 o
  11   2   3          0.48          0.29        14.81 o
  12   2   3          4.83         13.84        15.56 o
  13   2   3         16.31         38.65        40.47 o
 -11   3   3          0.46         16.84        29.36 o
 -10   3   3          2.03          1.70        14.37 o
  -9   3   3         38.82         35.65        17.18 o
  -8   3   3         91.09         68.86        18.50 o
  -7   3   3         44.24         35.40        10.65 o
  -6   3   3        252.54        235.44        17.55 o
  -5   3   3        383.59        329.49        17.67 o
  -4   3   3         11.94          7.99         5.80 o
  -3   3   3        136.53        106.89        15.28 o
  -2   3   3        829.37        666.22        23.10 o
  -1   3   3      12318.26      12175.32       274.67 o
   0   3   3         34.08         31.39         5.29 o
   1   3   3      12893.29      12021.34       339.26 o
   2   3   3        168.98        154.20        13.63 o
   3   3   3       3038.68       2774.24        96.96 o
   4   3   3          3.15          5.44         2.73 o
   5   3   3        101.62        114.47         7.80 o
   6   3   3         35.76         38.52         6.32 o
   7   3   3        669.62        630.70        31.80 o
   8   3   3        327.62        291.18        25.44 o
   9   3   3          1.01         -5.78        12.36 o
  10   3   3         36.53         24.09        15.97 o
  11   3   3         33.33         53.22        19.72 o
  12   3   3          4.94         17.41        16.46 o
  13   3   3         27.12         25.60        19.44 o
 -11   4   3          1.00          5.04        19.93 o
 -10   4   3         37.86         48.67        33.06 o
  -9   4   3          1.70         10.08        14.25 o
  -8   4   3         68.94         89.35        21.42 o
  -7   4   3        144.26        186.32        19.55 o
  -6   4   3         56.63         64.80        11.73 o
  -5   4   3        456.65        421.62        21.29 o
  -4   4   3       2630.45       2616.49        70.11 o
  -3   4   3        556.42        539.76        21.81 o
  -2   4   3       1815.27       1786.47        48.55 o
  -1   4   3        890.85        956.72        29.02 o
   0   4   3        849.66        743.03        23.27 o
   1   4   3        662.51        566.91        23.84 o
   2   4   3          1.18         -1.19         3.32 o
   3   4   3        214.98        204.85        14.46 o
   4   4   3       1021.56        881.34        34.16 o
   5   4   3         43.50         56.64        10.66 o
   6   4   3        470.97        416.45        22.62 o
   7   4   3          0.84         13.94        13.05 o
   8   4   3         29.04         20.25        13.31 o
   9   4   3         28.28         31.53        22.86 o
  10   4   3         11.63         22.27        13.95 o
  11   4   3         43.48         15.98        16.40 o
  12   4   3         21.29         30.82        18.88 o
  13   4   3          4.21         18.15        18.76 o
 -10   5   3         14.92         21.30        20.68 o
  -9   5   3          1.54         66.37        34.47 o
  -8   5   3         14.85         15.95        16.00 o
  -7   5   3          1.92         -6.45        14.12 o
  -6   5   3        219.78        235.20        25.50 o
  -5   5   3        667.23        609.36        27.23 o
  -4   5   3         49.24         60.27        10.92 o
  -3   5   3         65.45         51.83         8.97 o
  -2   5   3       1082.92        994.94        32.47 o
  -1   5   3       1039.79       1039.18        32.28 o
   0   5   3        983.13        923.83        29.09 o
   1   5   3       1280.25       1080.85        40.51 o
   2   5   3         85.05         77.43         7.49 o
   3   5   3        337.83        279.29        11.89 o
   4   5   3         58.67         67.90        11.07 o
   5   5   3        626.23        616.90        28.32 o
   6   5   3         11.82          4.41         8.29 o
   7   5   3       1138.94        989.92        41.71 o
   8   5   3        529.69        479.26        32.72 o
   9   5   3        289.80        275.04        64.41 o
  10   5   3         25.58          7.37        23.73 o
  11   5   3        120.00         94.29        39.67 o
  12   5   3          0.06        252.27        53.30 o
  13   5   3          4.17         10.53        29.60 o
  -9   6   3          2.48        -12.56        14.48 o
  -8   6   3          2.06         11.08        26.92 o
  -7   6   3        100.24        100.08        29.77 o
  -6   6   3          7.78         23.32        12.51 o
  -5   6   3          1.20          5.06        10.12 o
  -4   6   3         49.25         42.48        11.00 o
  -3   6   3        166.82        191.75        16.29 o
  -2   6   3        409.11        338.05        17.81 o
  -1   6   3          1.24          5.63         6.18 o
   0   6   3        641.63        645.96        23.86 o
   1   6   3       1866.78       2011.46        68.05 o
   2   6   3        750.73        667.23        53.80 o
   3   6   3       1818.13       1838.17        49.22 o
   4   6   3        122.30        114.54        14.05 o
   5   6   3         16.30         10.24         8.52 o
   6   6   3       1053.36        989.09        67.21 o
   7   6   3        708.46        725.75        50.99 o
   8   6   3         62.37         71.43        17.45 o
   9   6   3        190.86        175.57        36.44 o
  10   6   3          0.16         12.46        12.81 o
  11   6   3         13.05         31.05        24.35 o
  12   6   3         14.79        -13.54        13.54 o
  13   6   3          6.95        -11.46        35.36 o
  -9   7   3         37.68         18.58        16.91 o
  -8   7   3          2.44         17.32        16.02 o
  -7   7   3          1.63          0.72        14.67 o
  -6   7   3        138.82        172.80        25.44 o
  -5   7   3         76.92         66.06        15.05 o
  -4   7   3         78.36         79.67        14.97 o
  -3   7   3         39.73         33.26        10.89 o
  -2   7   3        173.05        158.92        15.29 o
  -1   7   3         70.00         87.13        14.00 o
   0   7   3          5.31          6.29         6.08 o
   1   7   3          3.27          2.93         6.39 o
   2   7   3         28.08          8.32         6.51 o
   3   7   3        245.72        254.32        14.46 o
   4   7   3        384.00        383.99        36.60 o
   5   7   3          2.88          7.44        12.72 o
   6   7   3          4.38          9.83        10.10 o
   7   7   3         17.78         14.89        13.48 o
   8   7   3         57.48         66.12        17.49 o
   9   7   3         11.27         19.88        14.31 o
  10   7   3          0.38         22.60        17.96 o
  11   7   3          0.91         19.73        15.76 o
  12   7   3          7.60         12.76        28.74 o
  13   7   3          1.13          5.83        33.24 o
  -8   8   3          0.36         20.93        18.44 o
  -7   8   3         16.43         13.45        16.59 o
  -6   8   3          8.24        -12.64        12.64 o
  -5   8   3         93.78        123.06        18.79 o
  -4   8   3         22.14         17.56        12.90 o
  -3   8   3        278.09        327.57        89.22 o
  -2   8   3          3.40         71.07        31.06 o
  -1   8   3         89.85         91.96        13.74 o
   0   8   3         20.32         17.70         8.78 o
   1   8   3        256.59        243.16        17.57 o
   2   8   3        654.01        621.94        26.10 o
   3   8   3        849.77        844.96        38.96 o
   4   8   3          6.11          9.56        10.17 o
   5   8   3          1.95          4.53        10.42 o
   6   8   3         36.23         40.00        20.46 o
   7   8   3        154.43        153.29        23.02 o
   8   8   3          0.22         -4.01        14.95 o
   9   8   3        343.11        417.35        45.41 o
  10   8   3          0.53         10.48        30.94 o
  11   8   3         43.02         44.58        31.11 o
  12   8   3         11.43         -5.63        29.12 o
  -7   9   3          5.15         21.81        38.91 o
  -6   9   3         39.67         87.07        27.20 o
  -5   9   3          0.01          9.83        12.69 o
  -4   9   3          9.70         -2.21        12.69 o
  -3   9   3         16.71         40.68        13.97 o
  -2   9   3         41.86         60.30        14.31 o
  -1   9   3        101.93        107.81        22.06 o
   0   9   3         24.18         23.39        18.28 o
   1   9   3        829.32        843.82        33.36 o
   2   9   3         61.86         56.30        11.52 o
   3   9   3         29.38         27.40        17.01 o
   4   9   3        268.75        251.99        25.19 o
   5   9   3          4.40          2.73        11.51 o
   6   9   3          0.73        -18.59        18.59 o
   7   9   3        137.55        152.76        23.77 o
   8   9   3         38.65         43.12        20.20 o
   9   9   3         10.69         17.84        17.03 o
  10   9   3          0.60          3.95        16.56 o
  11   9   3         36.25        -18.73        21.85 o
  12   9   3         40.40         29.43        31.01 o
  -6  10   3          1.44         -1.66        18.18 o
  -5  10   3          0.56         -3.09        13.92 o
  -4  10   3         41.28         52.36        25.73 o
  -3  10   3         28.46         69.69        39.12 o
  -2  10   3          7.91         12.28        11.26 o
  -1  10   3         21.52         36.95        24.35 o
   0  10   3        494.85        491.43        41.45 o
   1  10   3         53.31         64.47        13.88 o
   2  10   3        121.06        158.55        23.87 o
   3  10   3        219.36        276.24        34.95 o
   4  10   3        136.42        149.86        27.61 o
   5  10   3          1.32          0.96        12.26 o
   6  10   3         77.45         86.07        20.26 o
   7  10   3          0.26         -9.35        15.32 o
   8  10   3          3.46          2.81        20.99 o
   9  10   3          8.27         -1.41        20.43 o
  10  10   3         69.43         45.14        22.60 o
  11  10   3          1.18        -10.05        25.55 o
  -5  11   3         67.07        126.39        28.77 o
  -4  11   3          1.24         23.21        15.73 o
  -3  11   3         21.21         77.63        18.75 o
  -2  11   3          0.64        -11.82        11.82 o
  -1  11   3         20.67         86.84        26.50 o
   0  11   3          0.00          6.18        11.75 o
   1  11   3        276.01        318.34        32.97 o
   2  11   3         20.90         25.50        17.17 o
   3  11   3          0.01         26.20        19.48 o
   4  11   3          2.82          8.22        13.77 o
   5  11   3        173.33        220.81        26.47 o
   6  11   3          1.35        -15.56        15.56 o
   7  11   3         61.81         65.08        20.87 o
   8  11   3          7.31         11.96        17.56 o
   9  11   3         58.53         30.39        25.66 o
  10  11   3          2.08         27.27        39.14 o
  11  11   3         16.63          9.95        27.30 o
  -4  12   3         12.00         76.22        57.01 o
  -3  12   3          9.60         14.31        18.38 o
  -2  12   3          6.94          2.36        17.18 o
  -1  12   3         15.30         12.52        20.95 o
   0  12   3          4.02         10.57        15.86 o
   1  12   3          2.02         23.39        18.81 o
   2  12   3         59.39         76.64        24.99 o
   3  12   3          5.83          4.94        18.83 o
   4  12   3         19.81         14.15        17.44 o
   5  12   3          0.53         13.31        15.71 o
   6  12   3         21.03          9.81        17.44 o
   7  12   3         10.64          6.47        18.30 o
   8  12   3          0.38        -16.79        16.79 o
   9  12   3         36.75         24.80        29.12 o
  10  12   3          5.30         -3.50        31.56 o
  -2  13   3         44.56         71.70        19.31 o
  -1  13   3          0.45         47.46        57.81 o
   0  13   3         69.38         72.08        25.32 o
   1  13   3         39.94         34.69        30.73 o
   2  13   3          0.64         -2.10        20.45 o
   3  13   3          6.08          6.38        22.40 o
   4  13   3          2.48         -1.52        16.98 o
   5  13   3         77.17        118.22        25.66 o
   6  13   3         42.80         28.35        19.10 o
   7  13   3          2.20        -17.03        17.03 o
   8  13   3         22.26         14.78        26.72 o
   0  14   3         33.98         82.10        29.42 o
   1  14   3          8.54          9.46        25.12 o
   2  14   3         40.85         95.64        44.76 o
   3  14   3         84.83        118.23        35.43 o
   4  14   3          9.34        -13.38        20.25 o
   5  14   3          9.13         18.26        20.59 o
   6  14   3         13.08         -5.10        19.19 o
   4  15   3          7.90         -5.38        29.39 o
  -7 -13   4         83.59        -21.92        22.36 o
  -6 -13   4         14.76          2.80        20.99 o
  -5 -13   4         19.39         -8.14        23.19 o
  -4 -13   4          9.14         19.78        23.74 o
  -3 -13   4        178.01        120.90        65.89 o
  -2 -13   4         56.70         27.46        24.78 o
  -1 -13   4         11.06          4.47        21.98 o
   0 -13   4          1.07        -25.24        32.52 o
   1 -13   4          5.81         22.16        22.50 o
  -9 -12   4         18.25         15.95        33.24 o
  -8 -12   4         79.89         30.65        27.59 o
  -7 -12   4         49.50         18.24        22.85 o
  -6 -12   4          0.25        -21.54        25.47 o
  -5 -12   4         48.59        -10.53        24.87 o
  -4 -12   4         16.49         16.96        19.89 o
  -3 -12   4         49.44         45.40        21.77 o
  -2 -12   4          1.49        -11.86        18.98 o
  -1 -12   4        136.40         86.78        23.91 o
   0 -12   4          2.76         10.11        14.22 o
   1 -12   4         30.16         51.42        16.92 o
   2 -12   4         38.23         32.07        17.38 o
   3 -12   4          7.20         34.26        25.18 o
 -10 -11   4         61.28         22.91        43.59 o
  -9 -11   4         34.77         38.32        39.24 o
  -8 -11   4         14.52         32.68        34.71 o
  -7 -11   4          9.00         10.92        20.48 o
  -6 -11   4         60.61         47.19        21.39 o
  -5 -11   4         37.08         -1.96        23.77 o
  -4 -11   4          5.70         -8.54        14.91 o
  -3 -11   4          0.13          2.79        16.89 o
  -2 -11   4        184.00        140.47        31.68 o
  -1 -11   4          0.12         -4.04        11.11 o
   0 -11   4         67.90         63.23        16.82 o
   1 -11   4          9.02         10.34        18.57 o
   2 -11   4          9.58         10.44        12.83 o
   3 -11   4          0.11         -4.26        12.71 o
   4 -11   4         11.57          9.52        19.74 o
 -10 -10   4         21.03         86.53        84.43 o
  -9 -10   4          5.40         18.56        21.75 o
  -8 -10   4          4.40         -0.53        19.71 o
  -7 -10   4         44.68         70.67        21.87 o
  -6 -10   4          4.95         43.25        31.93 o
  -5 -10   4        126.18        162.03        35.26 o
  -4 -10   4        130.86        138.63        23.24 o
  -3 -10   4        185.24        169.77        25.21 o
  -2 -10   4          3.90          1.86        10.43 o
  -1 -10   4        109.09        109.22        17.27 o
   0 -10   4          0.28          5.59        10.78 o
   1 -10   4         23.76          6.13        11.53 o
   2 -10   4          7.80         -4.52        11.46 o
   3 -10   4         39.62         48.75        19.29 o
   4 -10   4          9.26          9.72        13.10 o
   5 -10   4         20.35         18.57        17.34 o
 -11  -9   4          7.39        122.21        47.61 o
 -10  -9   4         13.65         20.85        41.12 o
  -9  -9   4         54.04         48.18        39.27 o
  -8  -9   4         21.45         25.81        19.27 o
  -7  -9   4          0.00          7.46        20.13 o
  -6  -9   4          0.11         17.49        19.98 o
  -5  -9   4          1.19         -9.71        16.12 o
  -4  -9   4         34.37         49.85        17.70 o
  -3  -9   4        108.93         93.22        15.49 o
  -2  -9   4        226.82        239.54        20.90 o
  -1  -9   4        132.59        120.12        16.53 o
   0  -9   4         98.81        106.96        16.02 o
   1  -9   4        354.80        337.31        25.42 o
   2  -9   4          0.32        -11.66        11.66 o
   3  -9   4         56.90         56.74        19.09 o
   4  -9   4        117.26         94.10        18.88 o
   5  -9   4         13.01         29.32        15.90 o
   6  -9   4         16.73         16.88        15.54 o
   7  -9   4         14.96          2.16        33.82 o
 -11  -8   4          0.86        -18.62        33.00 o
 -10  -8   4        264.12        323.51        54.95 o
  -9  -8   4         51.48         33.55        25.09 o
  -8  -8   4          2.03          9.94        19.54 o
  -7  -8   4          0.05          4.95        17.26 o
  -6  -8   4         42.32         27.25        23.63 o
  -5  -8   4          3.26          7.37        17.02 o
  -4  -8   4        365.83        466.01        34.21 o
  -3  -8   4        101.50         93.49        14.14 o
  -2  -8   4         47.94         53.58        12.18 o
  -1  -8   4        130.46        146.87        16.75 o
   0  -8   4        400.28        397.19        24.38 o
   1  -8   4          0.03          8.45        10.38 o
   2  -8   4         86.55        116.39        19.89 o
   3  -8   4         30.09         27.93        13.07 o
   4  -8   4          0.01         -0.96        12.11 o
   5  -8   4         11.69          5.50        13.94 o
   6  -8   4         32.97         55.06        26.00 o
   7  -8   4          0.05         10.77        18.47 o
   8  -8   4          9.11         27.95        41.02 o
 -12  -7   4         12.69         52.65        40.16 o
 -11  -7   4          0.05          8.71        28.54 o
 -10  -7   4         10.02         31.90        32.45 o
  -9  -7   4        358.40        318.22       133.59 o
  -8  -7   4         93.47        116.02        26.56 o
  -7  -7   4         64.92         70.26        20.48 o
  -6  -7   4         16.88         25.67        18.48 o
  -5  -7   4        646.75        725.03        54.12 o
  -4  -7   4        190.02        217.18        18.53 o
  -3  -7   4        463.39        492.04        24.19 o
  -2  -7   4        153.33        179.17        17.77 o
  -1  -7   4        646.39        618.79        27.06 o
   0  -7   4         74.77         66.81        11.87 o
   1  -7   4        357.49        341.58        21.73 o
   2  -7   4          6.79          1.22         8.55 o
   3  -7   4         26.45         22.72        11.20 o
   4  -7   4        194.04        178.65        20.19 o
   5  -7   4         48.19         63.13        15.26 o
   6  -7   4          6.79          1.04        12.86 o
   7  -7   4          1.16         11.62        12.72 o
   8  -7   4         26.20         35.48        17.08 o
   9  -7   4          0.86        -26.44        38.93 o
 -12  -6   4         35.71         76.08        37.42 o
 -11  -6   4          0.07          8.71        27.47 o
 -10  -6   4         81.36         74.12        33.30 o
  -9  -6   4         20.79         12.31        19.69 o
  -8  -6   4        135.41        193.64        28.41 o
  -7  -6   4        367.95        384.00       122.45 o
  -6  -6   4        464.17        506.65        33.03 o
  -5  -6   4        749.64        741.75        29.98 o
  -4  -6   4        448.87        514.38        29.68 o
  -3  -6   4         11.06         17.61         8.66 o
  -2  -6   4         31.87         35.89         8.89 o
  -1  -6   4          4.35          1.15         6.12 o
   0  -6   4        275.28        258.00        18.21 o
   1  -6   4         47.00         41.38        14.70 o
   2  -6   4        228.29        244.24        18.41 o
   3  -6   4        221.04        249.89        19.67 o
   4  -6   4         70.52         61.29        12.93 o
   5  -6   4        370.08        361.04        53.20 o
   6  -6   4        118.15         93.35        16.63 o
   7  -6   4         53.98         53.28        16.00 o
   8  -6   4          5.12         12.65        12.24 o
   9  -6   4          6.88         29.08        21.16 o
 -12  -5   4         20.74         39.96        35.57 o
 -11  -5   4          6.48         29.39        29.46 o
 -10  -5   4         27.51        112.98        32.52 o
  -9  -5   4         24.83         59.75        22.34 o
  -8  -5   4        540.03        538.42        45.57 o
  -7  -5   4        364.55        311.50        29.51 o
  -6  -5   4         79.12         85.23        12.49 o
  -5  -5   4         32.41         19.23         8.65 o
  -4  -5   4        666.40        675.71        26.82 o
  -3  -5   4         70.06         73.87        10.82 o
  -2  -5   4       4135.80       5387.37       144.04 o
  -1  -5   4          2.03          3.82         6.24 o
   0  -5   4       1295.88       1289.36        39.67 o
   1  -5   4          4.79          1.83         6.69 o
   2  -5   4        282.55        323.49        18.20 o
   3  -5   4          0.51         -3.36         6.49 o
   4  -5   4        192.50        173.02        15.84 o
   5  -5   4        163.93        138.20        16.82 o
   6  -5   4         73.77         66.90        14.66 o
   7  -5   4          6.77         10.53        11.17 o
   8  -5   4        102.36         91.31        17.21 o
  10  -5   4         38.61         42.98        26.25 o
 -12  -4   4          0.01          1.23        30.11 o
 -11  -4   4         13.62         25.76        27.03 o
 -10  -4   4         11.48         91.06        27.92 o
  -9  -4   4          0.57         30.22        21.33 o
  -8  -4   4          0.05         -5.70        27.01 o
  -7  -4   4        428.46        456.31        23.20 o
  -6  -4   4         94.83        108.69        17.07 o
  -5  -4   4        125.36        110.96        12.11 o
  -4  -4   4        140.46        117.60        18.13 o
  -3  -4   4        692.98        770.29        33.65 o
  -2  -4   4        350.66        595.95        23.86 o
  -1  -4   4        382.76        484.89        49.36 o
   0  -4   4          3.38         -1.14         4.10 o
   1  -4   4          2.08         -0.94         5.24 o
   2  -4   4         15.83         13.71         6.78 o
   3  -4   4        238.59        231.60        15.54 o
   4  -4   4        232.11        232.65        16.78 o
   5  -4   4         22.43         27.53        10.17 o
   6  -4   4         21.22         32.18        11.28 o
   7  -4   4        162.67        169.17        19.04 o
   8  -4   4         30.55         45.31        14.21 o
   9  -4   4         23.18         22.44        13.00 o
  10  -4   4          0.28         -4.98        13.44 o
  11  -4   4          0.04         -3.98        15.01 o
 -12  -3   4          6.42        -11.63        28.50 o
 -11  -3   4          0.13          4.32        25.79 o
 -10  -3   4         33.54         75.90        27.68 o
  -9  -3   4         21.16         42.70        24.80 o
  -8  -3   4         12.06         -3.95        19.46 o
  -7  -3   4          1.89          4.24         6.70 o
  -6  -3   4        495.98        468.76        21.34 o
  -5  -3   4         30.77         29.47         8.05 o
  -4  -3   4       1053.09       1096.04        34.03 o
  -3  -3   4        180.15        231.47        17.68 o
  -2  -3   4       3937.43       5596.17       132.14 o
  -1  -3   4          4.76          0.86         5.35 o
   0  -3   4          0.80         -3.79         4.50 o
   1  -3   4       1751.75       1638.72        44.97 o
   2  -3   4        161.44        143.25        11.39 o
   3  -3   4         19.27         26.54         7.25 o
   4  -3   4        543.45        432.37        19.84 o
   5  -3   4          2.80         -1.74         6.78 o
   6  -3   4        834.19        744.00        30.92 o
   7  -3   4        258.25        245.38        20.87 o
   8  -3   4         28.55         20.05        10.40 o
   9  -3   4          2.83          1.92        12.13 o
  10  -3   4          1.13         19.06        13.96 o
  11  -3   4          0.32         10.81        13.92 o
 -12  -2   4          3.34          8.54        25.69 o
 -11  -2   4         55.43         72.71        33.44 o
 -10  -2   4          0.24        -18.97        18.97 o
  -9  -2   4        193.38        209.77        23.52 o
  -8  -2   4         13.57          3.22        11.64 o
  -7  -2   4        103.78        136.64        13.50 o
  -6  -2   4          0.69          2.08         5.85 o
  -5  -2   4          7.53         11.79         6.01 o
  -4  -2   4         68.65         59.02        17.03 o
  -3  -2   4        136.68        188.68        15.29 o
  -2  -2   4         19.84         14.59         6.05 o
  -1  -2   4          1.48          0.86         4.78 o
   0  -2   4       3030.61       3601.11        86.15 o
   1  -2   4        758.52        789.07        24.60 o
   2  -2   4        144.54        171.70        11.29 o
   3  -2   4        288.17        298.25        14.69 o
   4  -2   4        510.41        610.18        23.20 o
   5  -2   4          0.97         -0.18         5.58 o
   6  -2   4         25.95         43.58         9.39 o
   7  -2   4         10.09          7.95         9.30 o
   8  -2   4         55.35         59.94        13.40 o
   9  -2   4         97.45        127.62        17.92 o
  10  -2   4          2.12         14.22        12.01 o
  11  -2   4          0.37         15.21        13.88 o
  12  -2   4         21.36         39.69        24.86 o
 -12  -1   4         50.08         50.11        31.49 o
 -11  -1   4         22.63         58.82        27.61 o
 -10  -1   4          9.06          9.33        21.30 o
  -9  -1   4        252.99        264.39        26.46 o
  -8  -1   4        272.26        273.53        24.83 o
  -7  -1   4          8.91         11.81         6.85 o
  -6  -1   4         83.82         93.56        11.30 o
  -5  -1   4          6.28          2.67         7.71 o
  -4  -1   4        124.26        103.98        68.74 o
  -3  -1   4        205.93        220.24        24.82 o
  -2  -1   4       3478.46       3362.23        98.87 o
  -1  -1   4        971.84        926.23        46.63 o
   0  -1   4       8893.89       9526.44       270.38 o
   1  -1   4       1771.88       1581.16        78.36 o
   2  -1   4          0.62         -2.71         4.11 o
   3  -1   4         63.18         66.29         7.71 o
   4  -1   4        129.94        117.65         9.88 o
   5  -1   4        223.95        206.22        16.80 o
   6  -1   4         55.76         65.20        10.17 o
   7  -1   4        168.75        161.82        15.46 o
   8  -1   4          0.44         12.59         9.83 o
   9  -1   4        227.40        226.24        21.47 o
  10  -1   4         12.34         20.53        14.88 o
  11  -1   4         61.51         93.69        26.20 o
  12  -1   4          0.18          3.36        27.39 o
 -12   0   4          0.81          2.61        33.10 o
 -11   0   4          1.18         -1.44        23.29 o
 -10   0   4         72.50        125.31        21.49 o
  -9   0   4          6.19          5.25        12.07 o
  -8   0   4       1327.44       1429.45        70.43 o
  -7   0   4         20.50         17.76         8.16 o
  -6   0   4       1036.81       1054.67        34.16 o
  -5   0   4          1.69          3.09         6.97 o
  -4   0   4        322.59        444.32        44.97 o
  -3   0   4          5.69         10.15         9.35 o
  -2   0   4        388.79        518.90        22.12 o
  -1   0   4         20.92         20.15         6.29 o
   0   0   4      21011.66      27176.26       733.70 o
   1   0   4         61.88         58.48         5.81 o
   2   0   4        788.75        863.94        37.64 o
   3   0   4         28.52         31.59         5.78 o
   4   0   4          0.06          1.29         4.66 o
   5   0   4          6.77          5.57        11.33 o
   6   0   4        795.14        895.13        30.47 o
   7   0   4          0.01         10.94         6.79 o
   8   0   4        227.38        240.60        18.86 o
   9   0   4          9.65         17.89         9.61 o
  10   0   4          0.45         15.28        13.61 o
  11   0   4          5.72         -7.87        14.30 o
  12   0   4          0.63         19.03        20.22 o
 -11   1   4         48.12         25.36        16.24 o
 -10   1   4          2.46          1.06        14.71 o
  -9   1   4         77.08         92.67        19.02 o
  -8   1   4         60.02         85.40        17.47 o
  -7   1   4          8.10         14.32         7.62 o
  -6   1   4        291.45        252.38        15.44 o
  -5   1   4        353.41        306.57        20.54 o
  -4   1   4         44.66         29.09         8.91 o
  -3   1   4        446.27        408.96        20.82 o
  -2   1   4       3989.91       3467.61       101.51 o
  -1   1   4       1221.63       1051.85        72.65 o
   0   1   4      14575.95      14113.36       382.83 o
   1   1   4       1675.33       1444.68        46.02 o
   2   1   4        965.47        986.56        55.70 o
   3   1   4         49.43         57.76         6.11 o
   4   1   4        516.40        447.82        16.90 o
   5   1   4        289.52        256.94        14.10 o
   6   1   4        360.35        324.93        16.39 o
   7   1   4        186.79        182.44        14.60 o
   8   1   4         39.98         45.22        10.49 o
   9   1   4        108.74        103.85        30.54 o
  10   1   4          8.75          1.95        12.67 o
  11   1   4         10.03         -0.79        14.65 o
  12   1   4          2.52          7.02        17.26 o
  13   1   4          8.95          4.91        23.87 o
 -11   2   4          6.70         19.63        16.45 o
 -10   2   4          2.53         -5.21        17.96 o
  -9   2   4         42.70         64.70        18.55 o
  -8   2   4        202.38        244.03        27.60 o
  -7   2   4        255.08        325.52        27.87 o
  -6   2   4        109.25        115.06        12.58 o
  -5   2   4          3.99          9.11         5.05 o
  -4   2   4        239.02        245.05        18.87 o
  -3   2   4         23.87         16.22         7.53 o
  -2   2   4        314.00        304.32        17.34 o
  -1   2   4        486.20        507.42        41.47 o
   0   2   4      18911.19      22144.49       682.23 o
   1   2   4        309.39        281.01        13.85 o
   2   2   4          1.46          4.44         5.05 o
   3   2   4        819.67        789.04        22.53 o
   4   2   4          8.03         15.45         4.60 o
   5   2   4        359.02        393.63        16.18 o
   6   2   4        149.60        148.86        11.23 o
   7   2   4       1016.20       1201.50        52.74 o
   8   2   4          0.21         -1.31        11.41 o
   9   2   4         57.02         40.94        15.72 o
  10   2   4        143.14        153.02        62.73 o
  11   2   4          5.07          9.39        13.44 o
  12   2   4         29.40         47.56        23.80 o
  13   2   4          0.37          4.60        33.85 o
 -11   3   4          0.57         -2.10        16.91 o
 -10   3   4         15.14         33.09        21.27 o
  -9   3   4         58.01         46.45        18.55 o
  -8   3   4         64.70         70.73        19.17 o
  -7   3   4          4.31         10.27        13.18 o
  -6   3   4        294.11        304.74        18.71 o
  -5   3   4        229.63        231.32        15.95 o
  -4   3   4         34.85         22.60         6.66 o
  -3   3   4          0.01          8.59        14.93 o
  -2   3   4        692.54        536.36        33.13 o
  -1   3   4       1147.03       1000.11        28.64 o
   0   3   4       8283.23       7670.73       174.34 o
   1   3   4       4056.18       3570.05       115.52 o
   2   3   4       2096.04       1714.22        42.33 o
   3   3   4         31.27         27.89         4.49 o
   4   3   4         19.55         17.38         4.59 o
   5   3   4          7.06          9.02         4.49 o
   6   3   4         27.48         34.78         6.16 o
   7   3   4        131.35        129.73        16.65 o
   8   3   4        467.49        473.91        31.62 o
   9   3   4          8.25         10.70        12.96 o
  10   3   4         23.53         26.46        15.31 o
  11   3   4          6.98         24.16        24.68 o
  12   3   4          9.04          6.97        15.81 o
  13   3   4         61.44         20.13        27.03 o
 -10   4   4          1.22         -3.31        16.42 o
  -9   4   4         43.24         74.51        34.95 o
  -8   4   4         40.63         63.32        24.18 o
  -7   4   4         45.99         68.57        37.21 o
  -6   4   4         27.19         37.84        10.95 o
  -5   4   4          0.17         -5.12         7.75 o
  -4   4   4        766.53        773.44        27.80 o
  -3   4   4       1365.32       1286.55        38.57 o
  -2   4   4        154.82        182.53        11.98 o
  -1   4   4       2844.49       2933.98        72.77 o
   0   4   4         59.65         60.98         8.98 o
   1   4   4         15.41         21.68         5.53 o
   2   4   4        407.96        421.56        15.33 o
   3   4   4         63.03         79.93         6.41 o
   4   4   4        272.24        296.50        19.16 o
   5   4   4         34.05         42.74         9.96 o
   6   4   4          1.69          6.95        10.50 o
   7   4   4        356.52        391.25        25.25 o
   8   4   4         14.49         28.04        12.96 o
   9   4   4        255.23        258.81        54.26 o
  10   4   4          7.11         -0.29        19.64 o
  11   4   4          0.07         11.75        13.70 o
  12   4   4          5.06         10.08        25.55 o
  13   4   4         39.35         10.60        27.54 o
 -10   5   4          3.60         80.95        38.17 o
  -9   5   4         27.65         44.16        22.72 o
  -8   5   4         57.21         55.77        19.29 o
  -7   5   4          9.01         28.58        34.92 o
  -6   5   4        125.14        100.27        21.01 o
  -5   5   4       1211.55       1125.01        43.59 o
  -4   5   4       1559.71       1315.34        42.60 o
  -3   5   4        108.94        114.42        11.98 o
  -2   5   4        394.73        347.94        17.27 o
  -1   5   4        858.46        790.08        26.75 o
   0   5   4        655.29        525.36        19.84 o
   1   5   4         31.07         28.63         6.15 o
   2   5   4         59.85         69.53         7.25 o
   3   5   4        115.62        115.36        10.48 o
   4   5   4        458.74        423.92        22.00 o
   5   5   4         58.99         52.81        10.38 o
   6   5   4         20.31         21.54         9.50 o
   7   5   4        193.43        216.34        21.90 o
   8   5   4        882.18        830.43        64.91 o
   9   5   4         28.82          7.53        12.09 o
  10   5   4        184.69        149.89        62.80 o
  11   5   4          1.38          1.76        16.06 o
  12   5   4          2.37         12.52        31.42 o
  13   5   4          0.31         -0.69        28.88 o
  -9   6   4          0.36         40.68        31.28 o
  -8   6   4          8.33         15.69        17.62 o
  -7   6   4          4.75          9.10        15.51 o
  -6   6   4        259.38        279.47        30.22 o
  -5   6   4         70.88         83.93        14.25 o
  -4   6   4         41.74         24.29         9.85 o
  -3   6   4        114.25        128.20        18.39 o
  -2   6   4         63.83         63.15         9.88 o
  -1   6   4        131.97        120.90        15.02 o
   0   6   4       1552.44       1533.87        43.93 o
   1   6   4        262.19        268.05        28.44 o
   2   6   4        210.69        206.22        12.24 o
   3   6   4        785.81        760.12        32.19 o
   4   6   4         59.50         61.59        10.71 o
   5   6   4        219.72        222.41        19.00 o
   6   6   4         39.55         28.20        11.16 o
   7   6   4        571.61        489.99        28.60 o
   8   6   4         73.98         40.50        16.51 o
   9   6   4          5.55         13.67        13.89 o
  10   6   4        191.27        174.49        56.87 o
  11   6   4          0.01         27.37        29.22 o
  12   6   4          1.29        -10.05        26.34 o
  13   6   4          5.18          4.94        27.10 o
  -8   7   4          0.70         16.22        18.29 o
  -7   7   4          0.23         -8.26        13.75 o
  -6   7   4          6.21          7.92        15.37 o
  -5   7   4         56.92         71.71        14.49 o
  -4   7   4         11.32          5.39        10.10 o
  -3   7   4         95.51         86.33        12.94 o
  -2   7   4          4.10          1.81         7.42 o
  -1   7   4        125.77        103.95        12.37 o
   0   7   4          0.08         -0.79         5.57 o
   1   7   4       1224.22       1142.03        45.62 o
   2   7   4         27.79         28.04         7.02 o
   3   7   4         18.91         18.31         6.40 o
   4   7   4        584.97        606.57        30.63 o
   5   7   4        979.54        930.44        58.75 o
   6   7   4          0.26          7.50         8.55 o
   7   7   4         69.78         71.42        15.63 o
   8   7   4          2.97          8.76        12.70 o
   9   7   4        214.07        175.84        46.90 o
  10   7   4         22.44         33.38        15.97 o
  11   7   4         23.94         12.18        23.39 o
  12   7   4          0.00          8.16        26.55 o
  13   7   4          0.47        -31.14        31.18 o
  -8   8   4         36.17         49.19        22.19 o
  -7   8   4         31.14         40.06        27.65 o
  -6   8   4        127.88        184.97        42.12 o
  -5   8   4          2.19         -5.53        15.19 o
  -4   8   4         17.23         40.90        13.05 o
  -3   8   4        136.34        139.04        17.65 o
  -2   8   4        231.47        266.08        21.36 o
  -1   8   4        132.19        136.57        15.36 o
   0   8   4        379.68        377.60        33.96 o
   1   8   4        112.15        107.91        16.30 o
   2   8   4        337.54        354.96        26.42 o
   3   8   4       2114.10       2102.91        73.86 o
   4   8   4        302.45        329.54        32.05 o
   5   8   4         50.91         55.33        13.76 o
   6   8   4         89.88         99.63        17.32 o
   7   8   4        114.78        131.97        20.31 o
   8   8   4         34.48         21.51        16.99 o
   9   8   4         48.34         33.50        16.17 o
  10   8   4        143.51         45.82        26.17 o
  11   8   4          4.72         11.52        26.79 o
  12   8   4         12.67         -5.45        26.03 o
  -7   9   4          0.01         -1.68        16.86 o
  -6   9   4         34.95         67.89        22.12 o
  -5   9   4          9.73         24.68        18.99 o
  -4   9   4         34.21         31.29        14.88 o
  -3   9   4          1.86          5.00        11.33 o
  -2   9   4          0.23        -10.09        10.09 o
  -1   9   4         35.76         38.60        12.23 o
   0   9   4        291.13        358.38        23.97 o
   1   9   4        295.77        332.60        26.06 o
   2   9   4        427.09        455.83        32.17 o
   3   9   4        700.54        684.06        42.39 o
   4   9   4         17.11         12.43        11.45 o
   5   9   4        265.62        293.07        26.59 o
   6   9   4         31.97         53.88        31.07 o
   7   9   4         31.24         34.14        17.34 o
   8   9   4        139.20        174.19        34.04 o
   9   9   4          9.99          6.52        24.04 o
  10   9   4         35.51         25.21        28.16 o
  11   9   4          9.21         -6.14        23.43 o
  12   9   4         11.83          6.28        29.63 o
  -6  10   4          1.35          3.82        18.24 o
  -5  10   4          4.32         -1.66        14.28 o
  -4  10   4          0.00          2.74        13.14 o
  -3  10   4        102.45        120.67        20.05 o
  -2  10   4          0.16         -9.38         9.38 o
  -1  10   4         11.65         11.53        11.96 o
   0  10   4         17.75         15.87        20.85 o
   1  10   4        703.93        741.12        32.75 o
   2  10   4        142.30        182.28        33.39 o
   3  10   4         11.20          5.20        13.86 o
   4  10   4        192.99        229.96        25.28 o
   5  10   4          0.38         20.02        13.36 o
   6  10   4         14.31          6.97        14.58 o
   7  10   4         75.49         94.44        22.10 o
   8  10   4         10.55         -7.72        20.37 o
   9  10   4          0.02         14.61        25.86 o
  10  10   4          8.60         -4.97        25.11 o
  11  10   4         32.24         -1.41        25.48 o
  -5  11   4          8.38         -5.54        17.39 o
  -4  11   4        134.54        163.38        29.98 o
  -3  11   4          0.24         12.93        13.46 o
  -2  11   4          5.83         16.33        13.21 o
  -1  11   4         14.41          7.82        12.40 o
   0  11   4          6.52          3.82        11.47 o
   1  11   4         79.53         77.62        21.37 o
   2  11   4        132.47        221.56        28.81 o
   3  11   4         60.11         59.76        18.59 o
   4  11   4         11.38         28.57        15.51 o
   5  11   4         10.47          5.49        14.53 o
   6  11   4         27.84         32.20        17.72 o
   7  11   4         43.69         53.15        19.92 o
   8  11   4         68.54         82.70        30.22 o
   9  11   4          0.53         40.92        31.62 o
  10  11   4         37.05         18.11        28.09 o
  11  11   4          0.11        -26.79        26.79 o
  -4  12   4          9.90         11.99        34.99 o
  -3  12   4         18.13         20.41        17.13 o
  -2  12   4         24.28          4.44        17.13 o
  -1  12   4         12.11          6.90        16.58 o
   0  12   4          0.08         -0.83        17.12 o
   1  12   4         17.10         26.36        20.83 o
   2  12   4         15.11         16.81        20.39 o
   3  12   4         36.70         43.17        16.99 o
   4  12   4          0.25         -6.22        12.50 o
   5  12   4         14.12         26.55        16.63 o
   6  12   4          3.48         13.75        15.81 o
   7  12   4         27.42         30.42        23.36 o
   8  12   4         25.03         59.30        35.43 o
   9  12   4          0.01         31.86        28.78 o
  10  12   4         34.70         42.05        31.69 o
  -2  13   4         37.97         35.44        22.70 o
  -1  13   4         23.55         42.28        23.12 o
   0  13   4          0.39         21.89        21.21 o
   1  13   4         58.32        119.97        29.45 o
   2  13   4         98.80        153.28        36.19 o
   3  13   4          1.49         10.07        19.93 o
   4  13   4          5.42         -0.66        15.66 o
   5  13   4          0.36          6.43        16.33 o
   6  13   4         20.35         37.39        34.20 o
   7  13   4         51.22         25.96        29.74 o
   8  13   4          1.54         14.75        29.87 o
   9  13   4         44.73         29.46        36.49 o
   0  14   4         77.58        114.29        29.96 o
   1  14   4         14.05          7.32        24.34 o
   2  14   4         12.35         32.00        28.85 o
   3  14   4          3.35         -8.21        18.56 o
   4  14   4         95.95         89.12        24.33 o
   5  14   4         18.34         15.19        33.34 o
   6  14   4         14.02        -13.82        32.93 o
   7  14   4         29.18         48.33        40.20 o
  -6 -13   5         82.97         51.89        32.96 o
  -5 -13   5         21.73         10.36        33.68 o
  -4 -13   5          4.16         18.73        25.17 o
  -3 -13   5          1.44        -16.00        20.14 o
  -2 -13   5         46.02         30.11        26.10 o
  -1 -13   5          0.18         -4.46        28.50 o
  -8 -12   5         30.46         12.17        25.74 o
  -7 -12   5         36.09         -2.59        18.62 o
  -6 -12   5         50.85         11.97        22.70 o
  -5 -12   5          2.62        -26.00        26.00 o
  -4 -12   5         40.13         40.61        20.43 o
  -3 -12   5          7.25         20.79        28.83 o
  -2 -12   5          9.00         -5.58        16.77 o
  -1 -12   5          0.01         17.50        19.37 o
   0 -12   5         59.44         51.41        17.28 o
   1 -12   5         13.49          0.36        15.26 o
   2 -12   5         28.23         13.66        22.23 o
  -9 -11   5         13.03         13.90        29.51 o
  -8 -11   5         17.99          5.14        22.40 o
  -7 -11   5          0.66         -5.56        19.10 o
  -6 -11   5         87.74         14.90        21.61 o
  -5 -11   5         67.82         67.50        30.22 o
  -4 -11   5          0.16          7.77        15.08 o
  -3 -11   5          1.43         -3.47        14.91 o
  -2 -11   5         26.12         12.97        17.07 o
  -1 -11   5         58.17         47.97        24.68 o
   0 -11   5         15.67         44.04        38.15 o
   1 -11   5         65.00         46.21        16.85 o
   2 -11   5          1.42          9.82        20.59 o
   3 -11   5         12.49         10.61        14.25 o
   4 -11   5          0.68         -6.23        24.40 o
 -10 -10   5         91.01         69.73        50.18 o
  -9 -10   5          8.70          3.70        22.40 o
  -8 -10   5          5.61         -6.18        20.79 o
  -7 -10   5          1.02        107.52        92.08 o
  -6 -10   5         32.01         23.08        20.29 o
  -5 -10   5          0.23        -21.27        22.05 o
  -4 -10   5         29.99         54.85        19.34 o
  -3 -10   5        138.54        146.45        44.55 o
  -2 -10   5          8.45          1.82        10.23 o
   0 -10   5         96.28         66.14        14.63 o
   1 -10   5          3.58          4.48        11.33 o
   2 -10   5         24.08         -2.91        11.37 o
   3 -10   5         22.92          3.66        22.48 o
   4 -10   5         27.54         36.06        17.11 o
   5 -10   5         34.56         41.04        16.26 o
 -10  -9   5          1.62         27.16        47.30 o
  -9  -9   5         43.39         28.92        22.46 o
  -8  -9   5         78.35        124.13        82.64 o
  -7  -9   5         25.04         14.25        19.89 o
  -6  -9   5         34.03         31.64        21.24 o
  -5  -9   5         27.94         23.73        26.62 o
  -4  -9   5          9.49          0.92        13.20 o
  -3  -9   5          0.08         -0.21         9.65 o
  -2  -9   5        263.77        279.04        22.22 o
  -1  -9   5         60.08         55.06        13.53 o
   0  -9   5          6.91          5.10        10.07 o
   1  -9   5        124.05        127.01        18.00 o
   2  -9   5        122.05        134.77        18.68 o
   3  -9   5          1.29          2.76        12.56 o
   4  -9   5         17.12         29.17        14.72 o
   5  -9   5         98.65         95.27        22.31 o
   6  -9   5         27.81         27.01        21.27 o
 -11  -8   5         12.61         20.37        41.30 o
 -10  -8   5          2.10          1.06        37.45 o
  -9  -8   5        266.57        259.03        56.90 o
  -8  -8   5         88.90         66.89        22.90 o
  -7  -8   5          0.23         -6.73        20.12 o
  -6  -8   5         13.92         -3.49        17.73 o
  -5  -8   5        218.63        329.48        95.54 o
  -4  -8   5         63.75         84.63        17.07 o
  -3  -8   5        326.75        372.02        24.10 o
  -2  -8   5        333.69        341.46        23.22 o
  -1  -8   5         30.07         24.34        11.34 o
   0  -8   5        263.31        260.44        23.79 o
   1  -8   5         31.96         35.89        11.55 o
   2  -8   5          0.66          3.46         9.80 o
   3  -8   5        237.61        221.58        20.88 o
   4  -8   5         96.84         95.57        16.76 o
   5  -8   5         45.81         55.69        14.98 o
   6  -8   5         18.89         17.29        17.53 o
   7  -8   5         59.39         69.52        19.54 o
 -11  -7   5          1.35         22.91        32.76 o
 -10  -7   5         23.86         14.61        32.34 o
  -9  -7   5         87.64         64.86        37.42 o
  -8  -7   5        450.94        394.39       158.56 o
  -7  -7   5         71.32        105.81        26.43 o
  -6  -7   5        229.48        243.80        29.97 o
  -5  -7   5          3.25          1.60        17.38 o
  -4  -7   5        338.55        363.03        23.64 o
  -3  -7   5        504.24        482.69        25.13 o
  -2  -7   5        486.72        467.96        24.07 o
  -1  -7   5        223.62        226.64        19.31 o
   0  -7   5        287.98        293.10        20.61 o
   1  -7   5        264.12        266.18        20.60 o
   2  -7   5        153.94        178.21        23.01 o
   3  -7   5          7.79          1.50         9.87 o
   4  -7   5         20.56         22.89        12.11 o
   5  -7   5         11.96         12.79        11.19 o
   6  -7   5         35.03         26.62        15.09 o
   7  -7   5          4.84          9.78        12.42 o
   8  -7   5          2.76         42.43        19.17 o
 -12  -6   5          3.43          8.47        36.01 o
 -11  -6   5         82.15         93.46        36.49 o
 -10  -6   5          4.08         56.90        34.02 o
  -9  -6   5        361.85        432.27        54.50 o
  -8  -6   5        215.05        253.88        42.17 o
  -7  -6   5        158.47        189.77        44.01 o
  -6  -6   5        492.75        484.61        33.75 o
  -5  -6   5        308.75        319.42        21.05 o
  -4  -6   5        820.29        896.51        41.63 o
  -3  -6   5       1140.45       1380.30        44.53 o
  -2  -6   5         48.50         39.68         9.86 o
  -1  -6   5         41.17         47.58        10.09 o
   0  -6   5        126.88        133.66        14.03 o
   1  -6   5         60.48         71.43        11.75 o
   2  -6   5        127.71        136.86        15.00 o
   3  -6   5        800.03        782.31        32.34 o
   4  -6   5        558.87        497.30        26.37 o
   5  -6   5        103.05        111.61        16.83 o
   6  -6   5         47.99         81.36        23.91 o
   7  -6   5         40.94         39.53        14.61 o
   8  -6   5         13.82         -0.50        15.37 o
   9  -6   5         12.25         16.23        16.23 o
 -12  -5   5          0.78        -27.58        30.18 o
 -11  -5   5         72.57         68.29        36.12 o
 -10  -5   5         35.98         54.84        27.68 o
  -9  -5   5          1.86         -3.60        25.66 o
  -8  -5   5        130.34        129.07        32.86 o
  -7  -5   5        440.58        412.69        52.87 o
  -6  -5   5          5.56          4.61         7.62 o
  -5  -5   5        266.99        283.52        34.14 o
  -4  -5   5          0.75         -0.60         8.27 o
  -3  -5   5        352.27        431.03        20.91 o
  -2  -5   5        221.03        276.37        17.16 o
  -1  -5   5        758.64        833.41        29.76 o
   0  -5   5          4.61         -0.18         5.79 o
   1  -5   5          2.95          0.07         6.47 o
   2  -5   5         88.97         86.91        13.52 o
   3  -5   5          0.49          0.81         7.10 o
   4  -5   5         88.31         81.35        13.11 o
   5  -5   5        724.69        686.61        30.95 o
   6  -5   5          6.90         14.87        10.90 o
   7  -5   5          0.17          8.62         9.70 o
   8  -5   5         29.79         33.59        24.80 o
   9  -5   5         59.27         43.93        20.74 o
  10  -5   5          0.83        -13.37        14.71 o
 -12  -4   5         17.57         36.22        35.19 o
 -11  -4   5          0.43          4.70        27.40 o
 -10  -4   5        136.66        174.45        39.86 o
  -9  -4   5          2.82        -11.46        24.59 o
  -8  -4   5        527.03        565.80        55.46 o
  -7  -4   5          4.02          2.84         8.24 o
  -6  -4   5        162.64        165.69        18.05 o
  -5  -4   5        649.47        713.52        27.82 o
  -4  -4   5         22.14         42.21         9.64 o
  -3  -4   5        582.33        773.10        31.59 o
  -2  -4   5         31.49         63.98         9.86 o
  -1  -4   5         43.59         51.63         8.92 o
   0  -4   5        905.55       1026.76        70.80 o
   1  -4   5          5.12         13.57         6.64 o
   2  -4   5        403.12        461.53        21.08 o
   3  -4   5         11.19          9.29         6.34 o
   4  -4   5        211.39        212.90        18.06 o
   5  -4   5         54.01         44.79        11.22 o
   6  -4   5        203.20        199.71        18.83 o
   7  -4   5          0.02          2.32         9.61 o
   8  -4   5          1.59          8.62         9.87 o
   9  -4   5          0.80         -3.36         9.92 o
  10  -4   5          5.31         -9.92        18.75 o
  11  -4   5          1.36          7.10        32.28 o
 -12  -3   5          1.43         36.56        33.03 o
 -11  -3   5         28.50         66.95        32.00 o
 -10  -3   5          1.83        -21.61        21.61 o
  -9  -3   5        277.29        302.11        43.90 o
  -8  -3   5        167.57        178.95        32.55 o
  -7  -3   5        721.80        654.71        33.91 o
  -6  -3   5         68.42         84.21        11.71 o
  -5  -3   5        336.81        340.24        17.66 o
  -4  -3   5          0.45         -2.65         5.97 o
  -3  -3   5        181.16        170.36        16.97 o
  -2  -3   5          1.48         -5.49         5.77 o
  -1  -3   5       3019.18       3230.83        95.60 o
   0  -3   5          5.06          3.26         5.31 o
   1  -3   5         12.46          4.17         5.40 o
   2  -3   5         64.09         48.51         8.19 o
   3  -3   5        175.80        170.31        13.15 o
   4  -3   5         12.15         10.96         8.47 o
   5  -3   5       1115.84       1003.18        38.55 o
   6  -3   5        339.23        351.48        22.40 o
   7  -3   5        679.90        613.62        29.20 o
   8  -3   5         10.41         10.73        11.76 o
   9  -3   5          0.93         11.82        11.72 o
  10  -3   5          2.80          1.76        11.32 o
  11  -3   5          4.90          5.71        16.25 o
 -12  -2   5         11.79         13.24        33.20 o
 -11  -2   5          1.23         13.69        25.83 o
 -10  -2   5         18.12         13.45        24.94 o
  -9  -2   5          0.65         -5.08        12.05 o
  -8  -2   5        120.25        112.75        25.95 o
  -7  -2   5         39.41         42.95        16.19 o
  -6  -2   5       1359.43       1560.94        97.49 o
  -5  -2   5        138.12        148.87        16.55 o
  -4  -2   5        256.70        228.02        22.29 o
  -3  -2   5       3711.86       4781.51       140.72 o
  -2  -2   5        166.94        200.96        41.75 o
  -1  -2   5         20.09         33.65         6.67 o
   0  -2   5         90.30         65.44         8.16 o
   1  -2   5       1541.41       1466.81        42.27 o
   2  -2   5          5.28          5.26         5.15 o
   3  -2   5       1993.83       2570.51        66.58 o
   4  -2   5       1399.22       1441.63        58.55 o
   5  -2   5         79.44        103.88        11.75 o
   6  -2   5        287.29        315.15        19.69 o
   7  -2   5        924.45       1121.71        40.26 o
   8  -2   5        256.46        276.53        22.46 o
   9  -2   5         91.93        101.02        20.44 o
  10  -2   5         67.64         93.49        25.53 o
  11  -2   5         48.21        106.28        25.91 o
 -12  -1   5         11.38         34.68        31.28 o
 -11  -1   5          8.16          2.40        21.99 o
 -10  -1   5          0.01        -11.72        11.72 o
  -9  -1   5        175.77        161.35        23.18 o
  -8  -1   5        382.44        361.89        29.65 o
  -7  -1   5        861.12        690.46        51.21 o
  -6  -1   5         13.22         10.45         9.66 o
  -5  -1   5        578.70        477.41        25.87 o
  -4  -1   5        243.22        230.60        18.27 o
  -3  -1   5         35.77         29.56        10.39 o
  -2  -1   5        214.32        197.16        14.49 o
  -1  -1   5       4185.72       4378.29       126.68 o
   0  -1   5       2490.57       2244.50        55.78 o
   1  -1   5          0.13         -2.77         4.27 o
   2  -1   5       1019.67        863.93        26.34 o
   3  -1   5         37.24         43.72         7.06 o
   4  -1   5        552.04        475.65        19.15 o
   5  -1   5         18.30         19.29         6.55 o
   6  -1   5        310.75        277.52        17.00 o
   7  -1   5         15.32         16.38         7.97 o
   8  -1   5         26.15         33.69        11.21 o
   9  -1   5          3.52         -1.41         8.99 o
  10  -1   5         13.20         14.65        13.05 o
  11  -1   5          6.22         11.14        18.97 o
  12  -1   5         18.85         39.87        23.20 o
 -11   0   5         37.18         92.33        30.11 o
 -10   0   5         13.69         20.62        14.98 o
  -9   0   5        271.73        341.77        30.63 o
  -8   0   5         12.16         13.79        13.90 o
  -7   0   5        245.56        283.44        40.49 o
  -6   0   5          9.53         11.01         9.05 o
  -5   0   5          2.13          2.98         6.66 o
  -4   0   5          0.07          6.93         6.60 o
  -3   0   5        306.62        468.75        23.46 o
  -2   0   5          3.07         11.70         6.71 o
  -1   0   5       2008.50       2400.92        72.31 o
   0   0   5          0.85          2.49         5.23 o
   1   0   5       6401.87       8593.69       195.09 o
   2   0   5          4.56          6.35         4.38 o
   3   0   5        204.55        249.25        11.88 o
   4   0   5         72.72         73.81         8.32 o
   5   0   5        190.28        218.61        14.78 o
   6   0   5         48.24         47.55         8.66 o
   7   0   5        109.57        106.82        12.34 o
   8   0   5         11.21          6.38         8.20 o
   9   0   5         12.15          0.85         8.92 o
  10   0   5          2.28          3.51        12.53 o
  11   0   5          8.36         36.48        18.44 o
  12   0   5          0.91          1.54        18.97 o
 -11   1   5         36.84         59.47        19.86 o
 -10   1   5          5.52         12.76        18.37 o
  -9   1   5          2.57         42.43        20.89 o
  -8   1   5        308.07        286.62        27.54 o
  -7   1   5        430.01        354.29        27.29 o
  -6   1   5         40.38         47.63        12.73 o
  -5   1   5         20.37         24.31         9.71 o
  -4   1   5         74.20         51.83        10.77 o
  -3   1   5        171.64        144.87        13.75 o
  -2   1   5        178.06        147.33        12.60 o
  -1   1   5        587.07        594.04        23.53 o
   0   1   5       2960.01       2525.80        73.13 o
   1   1   5        117.83        141.62        11.21 o
   2   1   5       1156.05        932.71        34.27 o
   3   1   5        148.91        129.53         8.25 o
   4   1   5         31.71         30.64         5.96 o
   5   1   5          0.08         -0.42         4.65 o
   6   1   5        108.56         94.89        10.25 o
   7   1   5          3.08          5.63         6.91 o
   8   1   5         11.61         10.09         8.58 o
   9   1   5         47.10         17.05        20.27 o
  10   1   5         34.84         30.59        22.40 o
  11   1   5          0.97          0.18        13.61 o
  12   1   5          3.97         -1.20        29.84 o
 -11   2   5          5.55          5.29        17.02 o
 -10   2   5         42.29         37.25        21.17 o
  -9   2   5         11.02          9.12        13.89 o
  -8   2   5        323.68        372.66        32.83 o
  -7   2   5          5.44         -4.03        10.18 o
  -6   2   5         38.62         76.22        17.10 o
  -5   2   5          0.22         -0.13         7.59 o
  -4   2   5         76.23         75.55        12.48 o
  -3   2   5         12.22         11.55         7.99 o
  -2   2   5        305.25        293.59        16.97 o
  -1   2   5         23.37         35.05         7.43 o
   0   2   5         47.05         55.29         6.75 o
   1   2   5       2980.14       3188.43        95.49 o
   2   2   5        419.61        418.51        27.10 o
   3   2   5        164.34        165.75        13.18 o
   4   2   5        410.92        406.44        25.82 o
   5   2   5        623.37        675.91        22.83 o
   6   2   5          0.00          1.13         4.10 o
   7   2   5         73.90         96.39        11.26 o
   8   2   5          0.10         -2.41        15.07 o
   9   2   5         30.17         40.67        16.74 o
  10   2   5         56.17         78.69        22.89 o
  11   2   5         13.22         27.72        33.65 o
  12   2   5          6.69          2.30        30.90 o
  13   2   5          5.23        -12.35        29.77 o
 -11   3   5          2.20          2.61        24.63 o
 -10   3   5          0.87         -9.19        14.22 o
  -9   3   5         49.63         75.80        20.59 o
  -8   3   5         11.24         73.00        41.76 o
  -7   3   5          4.94         -0.18        13.46 o
  -6   3   5          4.92          6.76        10.71 o
  -5   3   5        953.49        765.06       117.27 o
  -4   3   5        121.24        110.14        14.96 o
  -3   3   5        487.08        458.23        24.27 o
  -2   3   5          0.11         -6.04         6.04 o
  -1   3   5       3145.51       2714.24        81.53 o
   0   3   5        393.69        277.92        13.61 o
   1   3   5        199.35        200.45        14.01 o
   2   3   5       1326.20       1121.15        38.91 o
   3   3   5        142.76        124.68        10.71 o
   4   3   5        164.80        139.10        30.72 o
   5   3   5        584.65        591.65        20.35 o
   6   3   5         10.35         17.07         5.11 o
   7   3   5        506.45        473.19        59.27 o
   8   3   5        213.86        200.87        29.26 o
   9   3   5         64.07         80.47        17.08 o
  10   3   5         21.46          9.16        13.79 o
  11   3   5          1.33        -11.04        21.54 o
  12   3   5          1.00         20.17        23.60 o
  13   3   5         26.39          6.14        24.63 o
 -10   4   5         21.28          2.94        17.65 o
  -9   4   5         25.91         23.66        15.87 o
  -8   4   5          7.21         25.98        15.62 o
  -7   4   5         93.06        126.08        37.49 o
  -6   4   5        741.54        659.40        42.81 o
  -5   4   5        266.80        253.68        16.89 o
  -4   4   5        102.86         99.52        11.10 o
  -3   4   5        626.44        594.33        64.41 o
  -2   4   5       2220.36       2127.94        70.11 o
  -1   4   5       2566.94       2935.99        72.69 o
   0   4   5       1774.31       1967.11        54.87 o
   1   4   5        253.05        249.23        11.26 o
   2   4   5          0.42         -0.86         3.52 o
   3   4   5        501.35        474.36        16.34 o
   4   4   5        302.31        234.63        15.81 o
   5   4   5          9.55         16.54         4.13 o
   6   4   5        127.22        120.49        21.04 o
   7   4   5         57.62         56.54        12.74 o
   8   4   5        428.27        431.62        39.87 o
   9   4   5        112.88        129.34        20.00 o
  10   4   5         14.80         26.73        16.81 o
  11   4   5          2.53          9.64        27.78 o
  12   4   5          0.04          3.02        19.62 o
  13   4   5          1.06         27.99        35.98 o
 -10   5   5          0.47          5.44        20.88 o
  -9   5   5         15.83         40.95        20.03 o
  -8   5   5         57.25         85.26        21.99 o
  -7   5   5        716.00        710.93       114.88 o
  -6   5   5         34.61         38.46        16.92 o
  -5   5   5        284.25        310.61        29.08 o
  -4   5   5        532.99        445.96        21.54 o
  -3   5   5        227.73        223.40        27.13 o
  -2   5   5         18.27         17.81         6.32 o
  -1   5   5        123.20         93.23         9.72 o
   0   5   5         55.46         58.07         8.00 o
   1   5   5          3.09          5.43         9.00 o
   2   5   5        138.31        132.62         9.48 o
   3   5   5        609.81        586.09        47.16 o
   4   5   5          2.53          2.18         2.80 o
   5   5   5         20.54         14.07         7.99 o
   6   5   5        130.23        126.50        14.28 o
   7   5   5        128.10        137.80        15.97 o
   8   5   5        105.21         96.56        17.26 o
   9   5   5        599.51        609.36        39.84 o
  10   5   5          0.68         -1.23        20.82 o
  11   5   5         26.19          8.78        29.74 o
  12   5   5          0.95        -22.09        29.77 o
  13   5   5         19.17        -17.87        26.65 o
  -9   6   5          0.22        -13.48        14.56 o
  -8   6   5          1.64         -9.65        13.80 o
  -7   6   5          0.42         -9.04        13.90 o
  -6   6   5        118.32        117.40        22.71 o
  -5   6   5        314.61        265.51        27.71 o
  -4   6   5         53.00         73.12        12.10 o
  -3   6   5          0.38         -0.19         6.17 o
  -2   6   5         91.37         93.11        12.83 o
  -1   6   5          1.63         12.27         6.16 o
   0   6   5        436.03        391.03        17.82 o
   1   6   5        279.65        252.47        16.06 o
   2   6   5        274.99        238.04        25.52 o
   3   6   5         86.46         85.72         8.06 o
   4   6   5        461.69        430.42        22.79 o
   5   6   5         11.33         10.13         7.64 o
   6   6   5        170.00        205.32        29.12 o
   7   6   5        316.35        310.06        23.96 o
   8   6   5         14.60          6.96        23.24 o
   9   6   5        390.05        248.77        41.67 o
  10   6   5         67.79         50.73        28.54 o
  11   6   5         19.63         -9.88        28.64 o
  12   6   5          3.13         15.47        28.95 o
  13   6   5          0.10         -9.47        25.04 o
  -8   7   5         29.60         49.36        23.93 o
  -7   7   5         22.27         38.68        17.78 o
  -6   7   5         11.11          9.80        14.38 o
  -5   7   5         23.85         -3.93        14.07 o
  -4   7   5         19.08         18.44         9.51 o
  -3   7   5         17.04         12.68         9.17 o
  -2   7   5        470.98        406.09        22.15 o
  -1   7   5          7.02         -0.33         6.99 o
   0   7   5         10.90         12.25         6.71 o
   1   7   5        198.38        183.86        16.38 o
   2   7   5       1202.04       1132.05        35.15 o
   3   7   5        245.25        238.56        13.06 o
   4   7   5         37.89         43.53        14.73 o
   5   7   5          5.56          3.19         8.36 o
   6   7   5        289.28        323.73        23.14 o
   7   7   5          2.78          9.15        10.54 o
   8   7   5        209.66        242.96        52.37 o
   9   7   5         26.41         22.09        25.31 o
  10   7   5         13.48         14.20        25.83 o
  11   7   5         90.70         32.72        35.98 o
  12   7   5         91.72         51.69        31.56 o
  -8   8   5          0.92         21.51        38.41 o
  -7   8   5         41.44        103.86        45.03 o
  -6   8   5         11.09          0.47        17.18 o
  -5   8   5        229.41        264.26        32.16 o
  -4   8   5         75.08         70.45        28.33 o
  -3   8   5         20.27         22.46        10.80 o
  -2   8   5          5.30         -1.42         8.08 o
  -1   8   5         30.89         20.70        11.71 o
   0   8   5        344.49        363.67        29.67 o
   1   8   5        986.40       1089.64        46.72 o
   2   8   5         51.32         49.67         8.88 o
   3   8   5        138.23        155.09        25.59 o
   4   8   5        254.51        290.00        55.80 o
   5   8   5          0.05         -2.69         8.51 o
   6   8   5         58.83         39.07        14.94 o
   7   8   5       1018.35       1025.95        46.58 o
   8   8   5         27.23         34.06        23.12 o
   9   8   5         20.69         23.63        25.59 o
  10   8   5          1.37        -22.95        22.95 o
  11   8   5         49.36         45.21        29.70 o
  12   8   5          2.80          5.63        31.76 o
  -7   9   5         21.66         79.60        32.98 o
  -6   9   5          1.09         -7.72        15.63 o
  -5   9   5        119.97        131.19        38.62 o
  -4   9   5        137.84        136.08        24.14 o
  -3   9   5        254.13        260.78        28.79 o
  -2   9   5         74.56         84.34        16.07 o
  -1   9   5          0.51         -4.63        10.80 o
   0   9   5       1048.92        969.86        36.68 o
   1   9   5        486.28        493.98        31.26 o
   2   9   5         15.06          7.92        13.55 o
   3   9   5        618.14        627.40        33.77 o
   4   9   5        628.67        548.29        31.53 o
   5   9   5          6.30         20.27        41.91 o
   6   9   5        136.63        171.38        37.39 o
   7   9   5         16.93         23.05        21.37 o
   8   9   5         49.43         47.33        28.19 o
   9   9   5         51.43         69.15        28.88 o
  10   9   5         53.74         34.99        29.33 o
  11   9   5          9.80        -14.10        25.21 o
  12   9   5         20.20        -26.44        26.92 o
  -6  10   5         12.24         -3.55        18.05 o
  -5  10   5          7.90          5.03        24.13 o
  -4  10   5         10.27         24.72        17.24 o
  -3  10   5          9.10         10.16        12.96 o
  -2  10   5        156.55        151.50        25.09 o
  -1  10   5         29.81         42.68        14.69 o
   0  10   5          1.21          1.08         8.68 o
   1  10   5        145.93        175.78        18.51 o
   2  10   5       1104.37       1201.36        72.06 o
   3  10   5        117.92        120.27        20.52 o
   4  10   5        150.83        168.31        34.71 o
   5  10   5         79.01         88.96        18.72 o
   6  10   5         26.13         30.73        20.65 o
   7  10   5          2.64         -2.16        16.67 o
   8  10   5         60.66         61.60        32.96 o
   9  10   5          1.07        -20.75        20.75 o
  10  10   5          1.45        -12.69        21.78 o
  11  10   5          0.88         -6.79        26.17 o
  -5  11   5          7.52         21.71        19.96 o
  -4  11   5          7.02          5.44        16.51 o
  -3  11   5         16.56         20.03        16.50 o
  -2  11   5          7.41         30.22        24.90 o
  -1  11   5         12.24         35.85        17.65 o
   0  11   5         15.97         28.17        14.46 o
   1  11   5         89.15        107.94        21.46 o
   2  11   5         66.23         95.97        27.99 o
   3  11   5        439.65        497.68        35.32 o
   4  11   5        189.48        236.32        26.40 o
   5  11   5        107.80        137.44        21.59 o
   6  11   5          7.02         16.02        23.39 o
   7  11   5         40.96         30.94        25.93 o
   8  11   5         50.77         46.24        25.42 o
   9  11   5         51.31         87.74        32.89 o
  10  11   5          1.12          2.74        26.92 o
  11  11   5          0.84         -3.19        28.13 o
  -4  12   5         19.78         14.39        21.07 o
  -3  12   5         13.26         64.98        22.81 o
  -2  12   5         35.71         67.34        19.25 o
  -1  12   5          3.83          8.72        15.65 o
   0  12   5          5.40         17.20        18.29 o
   1  12   5          9.22         -2.25        16.82 o
   2  12   5          9.10          1.75        21.57 o
   3  12   5         80.66         73.58        24.64 o
   4  12   5         95.85         76.33        21.11 o
   5  12   5         13.03        -17.90        17.90 o
   6  12   5          8.01         22.05        26.31 o
   7  12   5         53.19         72.89        33.06 o
   8  12   5         46.25         33.99        29.12 o
   9  12   5         21.15          2.16        26.79 o
  10  12   5          6.26         12.00        28.78 o
  -1  13   5         46.37         60.28        23.51 o
   0  13   5         19.05         42.06        20.60 o
   1  13   5          8.32          1.45        27.11 o
   2  13   5          6.57          4.49        23.08 o
   3  13   5        239.57        286.57        32.76 o
   4  13   5         18.41         18.59        29.77 o
   5  13   5         37.05         43.66        27.37 o
   6  13   5          0.34        -17.60        17.60 o
   7  13   5          3.50        -17.46        30.39 o
   8  13   5          3.81         26.92        27.85 o
   0  14   5          1.27         -7.96        24.66 o
   1  14   5         88.26         94.22        31.29 o
   2  14   5          0.19        -23.53        25.93 o
   3  14   5          0.45         16.26        27.68 o
   4  14   5          7.80         33.03        32.86 o
   5  14   5         60.65         49.39        37.59 o
   6  14   5         18.12        -11.08        29.74 o
   7  14   5         12.10         93.36        41.06 o
  -4 -13   6         16.55         52.61        37.01 o
  -8 -12   6         35.32         27.20        31.59 o
  -7 -12   6          7.31        -19.19        19.19 o
  -6 -12   6         15.71        -22.98        22.98 o
  -5 -12   6         26.89         19.65        28.26 o
  -4 -12   6          4.75          8.77        18.77 o
  -3 -12   6         40.28         29.17        19.90 o
  -2 -12   6         29.09          8.89        35.38 o
  -1 -12   6          0.00         25.54        42.67 o
   0 -12   6          0.25         -0.53        14.02 o
   1 -12   6         15.03         24.81        15.75 o
   2 -12   6         60.35         61.26        29.09 o
  -8 -11   6          1.12         21.25        22.09 o
  -7 -11   6         22.48         21.02        18.85 o
  -6 -11   6         14.17        -12.61        21.68 o
  -5 -11   6         76.02         53.23        29.70 o
  -4 -11   6        203.47        164.76        26.95 o
  -3 -11   6         13.16          5.09        15.34 o
  -2 -11   6          6.24         11.39        24.03 o
  -1 -11   6         71.07         61.66        27.82 o
   0 -11   6        105.41         73.49        18.06 o
   1 -11   6         26.74         29.44        14.02 o
   2 -11   6         50.12         24.74        14.61 o
   3 -11   6          1.81         56.15        57.85 o
  -9 -10   6         91.04         59.34        43.90 o
  -8 -10   6          7.04         10.18        23.58 o
  -7 -10   6          3.01         -7.88        19.99 o
  -6 -10   6          0.27         -4.12        20.67 o
  -5 -10   6          2.44        -11.80        23.49 o
  -4 -10   6         13.86          2.72        14.65 o
  -3 -10   6         92.35        118.71        21.80 o
  -2 -10   6        217.38        192.79        21.95 o
  -1 -10   6          8.73         13.98        11.14 o
   0 -10   6          8.52         -6.70        12.13 o
   1 -10   6         81.68         63.44        15.78 o
   2 -10   6          0.98         -9.08        11.14 o
   3 -10   6          8.01         17.98        31.23 o
   4 -10   6          0.25          0.87        13.40 o
   5 -10   6          5.27         -3.36        19.93 o
 -10  -9   6         57.95        -13.75        45.27 o
  -9  -9   6         45.84         87.81        44.45 o
  -8  -9   6         61.43         27.92        22.65 o
  -7  -9   6         45.27         52.10        20.60 o
  -6  -9   6          4.60         -6.36        18.60 o
  -5  -9   6         72.59         96.14        35.29 o
  -4  -9   6         50.07         73.11        19.84 o
  -3  -9   6         43.87         52.94        13.94 o
  -2  -9   6         23.58         35.89        12.69 o
  -1  -9   6          0.13          8.69        10.94 o
   0  -9   6         12.14          6.41        10.30 o
   1  -9   6         17.13         -4.82        10.13 o
   2  -9   6        102.15         83.10        16.26 o
   3  -9   6          3.15         -8.54        15.94 o
   4  -9   6          1.41          4.61        12.41 o
   5  -9   6         20.33         26.15        15.43 o
   6  -9   6         25.75         28.24        15.97 o
 -11  -8   6          6.00        109.24        46.13 o
 -10  -8   6         47.56        -14.78        45.75 o
  -9  -8   6          3.25          7.72        35.12 o
  -8  -8   6        212.00        208.23        46.24 o
  -7  -8   6         49.52         45.73        22.00 o
  -6  -8   6         26.60         52.28        22.48 o
  -5  -8   6        143.57        112.63        25.88 o
  -4  -8   6        185.56        217.41        20.62 o
  -3  -8   6        119.48        168.44        18.79 o
  -2  -8   6        107.98        109.16        17.21 o
  -1  -8   6        540.44        440.22        25.55 o
   0  -8   6          0.22         -2.61         8.82 o
   1  -8   6         21.56         15.69        10.28 o
   2  -8   6         11.57         10.42        10.12 o
   3  -8   6          2.95         13.09        14.28 o
   4  -8   6        237.70        205.60        34.34 o
   5  -8   6          2.17         -3.65        10.85 o
   6  -8   6          0.00          6.07        12.39 o
   7  -8   6          0.99          8.41        15.73 o
 -11  -7   6         38.51         28.30        39.89 o
 -10  -7   6          4.35         27.58        35.43 o
  -9  -7   6         34.30         33.06        43.18 o
  -8  -7   6          0.01          8.61        34.16 o
  -7  -7   6         78.72         96.41        24.39 o
  -6  -7   6         27.21         31.54        21.39 o
  -5  -7   6        301.09        320.73        25.08 o
  -4  -7   6          0.69          0.18         9.14 o
  -3  -7   6         70.53         55.44        13.23 o
  -2  -7   6          5.02         -2.01         8.86 o
  -1  -7   6        184.56        166.93        17.34 o
   0  -7   6        244.77        224.05        19.09 o
   1  -7   6        107.69        119.86        15.64 o
   2  -7   6        116.26        109.24        16.32 o
   3  -7   6        104.95         96.46        16.06 o
   4  -7   6         52.64         51.67        14.35 o
   5  -7   6          3.34          2.11        10.93 o
   6  -7   6         57.69         38.46        16.97 o
   7  -7   6          0.60         -7.76        13.86 o
   8  -7   6         13.92          3.60        15.83 o
 -11  -6   6         13.26         22.60        42.91 o
 -10  -6   6         26.34         60.23        35.88 o
  -9  -6   6         73.31        101.22        38.72 o
  -8  -6   6         80.36        158.02        46.72 o
  -7  -6   6        460.04        482.56        53.06 o
  -6  -6   6        296.54        303.17        45.67 o
  -5  -6   6        517.24        515.36        29.31 o
  -4  -6   6         28.25         32.42         9.89 o
  -3  -6   6        316.87        363.63        21.83 o
  -2  -6   6       1746.01       1926.51        57.40 o
  -1  -6   6        122.45        134.97        14.42 o
   0  -6   6         12.14         15.40         8.76 o
   1  -6   6        102.91        115.53        14.11 o
   2  -6   6         26.63         29.61        12.17 o
   3  -6   6        161.70        178.93        18.23 o
   4  -6   6        440.86        401.47        26.24 o
   5  -6   6        131.13        119.42        17.82 o
   6  -6   6        114.58        111.63        21.10 o
   7  -6   6          0.14          1.50        11.54 o
   8  -6   6          0.53         15.99        26.28 o
   9  -6   6          1.01          3.84        15.51 o
 -11  -5   6          1.46        -13.27        29.98 o
 -10  -5   6        116.36        180.65        37.80 o
  -9  -5   6         11.35         -7.17        28.26 o
  -8  -5   6        286.88        345.94        51.17 o
  -7  -5   6        132.69        181.52        31.25 o
  -6  -5   6        137.97        147.02        16.12 o
  -5  -5   6         10.16         10.98         8.32 o
  -4  -5   6       1519.29       1761.37        67.08 o
  -3  -5   6        382.35        464.11        22.60 o
  -2  -5   6        125.17        136.81        14.05 o
  -1  -5   6         25.11         19.88         8.23 o
   0  -5   6         54.16         53.12        10.14 o
   1  -5   6         56.38         64.53        10.42 o
   2  -5   6        221.92        216.08        22.17 o
   3  -5   6        234.26        255.84        18.89 o
   4  -5   6          9.88         15.82         9.08 o
   5  -5   6         41.16         49.05        12.53 o
   6  -5   6        304.90        285.56        36.95 o
   7  -5   6        101.46         99.28        24.53 o
   8  -5   6          5.93          2.87        11.63 o
   9  -5   6         14.07         21.46        15.15 o
  10  -5   6          0.76          3.37        19.40 o
 -12  -4   6          1.58        182.95        50.32 o
 -11  -4   6         20.52         18.90        29.60 o
 -10  -4   6          0.03          0.00        27.75 o
  -9  -4   6          3.32         40.85        31.32 o
  -8  -4   6         60.44          1.71        29.70 o
  -7  -4   6         55.63         23.62        21.51 o
  -6  -4   6         44.07         54.64        12.87 o
  -5  -4   6          0.13         -4.23         6.85 o
  -4  -4   6        195.52        209.55        16.11 o
  -3  -4   6        460.61        622.89        25.43 o
  -2  -4   6         89.60         81.16        11.01 o
  -1  -4   6         89.29         86.90        10.79 o
   0  -4   6         15.95         21.46         8.32 o
   1  -4   6         10.82         10.06         6.43 o
   2  -4   6        954.98       1134.35        37.40 o
   3  -4   6          1.79         -3.35         5.97 o
   4  -4   6         57.30         46.65        10.05 o
   5  -4   6         17.76          8.87         9.04 o
   6  -4   6        137.11        139.43        16.85 o
   7  -4   6        142.28        168.42        18.96 o
   8  -4   6          0.59          8.42        11.42 o
   9  -4   6          1.78          0.79        12.51 o
  10  -4   6          1.58          0.89        14.00 o
 -12  -3   6          6.69         -9.36        33.96 o
 -11  -3   6         32.14         61.50        33.17 o
 -10  -3   6         15.13         -8.20        25.18 o
  -9  -3   6        149.00        177.19        41.02 o
  -8  -3   6        200.54        242.78        26.11 o
  -7  -3   6        245.23        248.09        25.11 o
  -6  -3   6        299.05        283.44        24.26 o
  -5  -3   6         57.94         52.97        13.13 o
  -4  -3   6        385.28        359.22        18.20 o
  -3  -3   6         31.64         35.21         8.74 o
  -2  -3   6        294.33        316.64        36.07 o
  -1  -3   6        115.13        102.28        10.48 o
   0  -3   6       2093.46       2049.74        55.43 o
   1  -3   6          9.98         15.11         6.26 o
   2  -3   6        363.44        322.35        16.43 o
   3  -3   6         66.83         76.01        10.21 o
   4  -3   6         10.20          7.22         6.55 o
   5  -3   6        147.08        168.28        15.70 o
   6  -3   6        252.13        242.55        19.62 o
   7  -3   6        143.94        136.76        16.83 o
   8  -3   6         60.94         86.10        40.76 o
   9  -3   6         20.55         37.56        14.48 o
  10  -3   6          6.50         17.79        13.24 o
  11  -3   6          0.08         28.24        14.73 o
 -11  -2   6          0.64          0.07        26.55 o
 -10  -2   6        147.11        132.74        37.04 o
  -9  -2   6        206.81        260.43        37.73 o
  -8  -2   6        188.02        219.90        25.59 o
  -7  -2   6          9.55         34.72        12.69 o
  -6  -2   6        477.47        478.30        28.98 o
  -5  -2   6       1010.25       1147.98        47.38 o
  -4  -2   6        581.39        604.27        41.12 o
  -3  -2   6        373.13        460.39        41.24 o
  -2  -2   6       2119.95       2867.09       240.52 o
  -1  -2   6        742.79        720.54        25.06 o
   0  -2   6        576.04        728.65        24.33 o
   1  -2   6        193.71        192.28        12.33 o
   2  -2   6        335.96        357.16        16.46 o
   3  -2   6          6.76          5.72         6.04 o
   4  -2   6        361.52        470.39        20.64 o
   5  -2   6        456.19        499.06        22.42 o
   6  -2   6         48.78         36.74        10.08 o
   7  -2   6        859.26        939.93        36.46 o
   8  -2   6         15.64         45.96        12.71 o
   9  -2   6        176.11        211.93        39.69 o
  10  -2   6         16.14         36.95        16.19 o
  11  -2   6         67.84        115.95        66.45 o
 -11  -1   6         38.16         77.34        28.91 o
 -10  -1   6          2.37          4.31        13.94 o
  -9  -1   6         21.70         -2.07        14.77 o
  -8  -1   6         81.01         89.00        18.91 o
  -7  -1   6        149.38        114.29        18.31 o
  -6  -1   6          3.32          6.07         9.10 o
  -5  -1   6         10.86         10.03         8.78 o
  -4  -1   6        323.53        323.98        21.93 o
  -3  -1   6       1158.22       1137.38        44.33 o
  -2  -1   6       1233.44       1116.67        41.12 o
  -1  -1   6          8.09         -3.83         6.58 o
   0  -1   6       2402.91       2203.86        55.73 o
   1  -1   6         10.01          9.94         5.51 o
   2  -1   6       3273.35       3342.81        82.17 o
   3  -1   6       2199.66       1873.04        50.47 o
   4  -1   6        610.12        503.11        19.98 o
   5  -1   6        706.78        650.60        24.63 o
   6  -1   6        101.52        105.14        12.06 o
   7  -1   6        872.28        789.62        48.26 o
   8  -1   6         95.95        121.82        15.29 o
   9  -1   6         49.29         69.00        13.62 o
  10  -1   6          1.42          2.73         9.81 o
  11  -1   6         39.40         58.77        21.51 o
  12  -1   6          9.08         12.14        41.74 o
 -11   0   6          2.39        -19.21        27.99 o
 -10   0   6         10.55         26.23        15.15 o
  -9   0   6          1.51          0.27        13.79 o
  -8   0   6        315.96        374.99        31.71 o
  -7   0   6          9.61         15.30        12.58 o
  -6   0   6         42.42         63.42        13.88 o
  -5   0   6         10.14          4.79        13.27 o
  -4   0   6        934.48       1211.39        88.13 o
  -3   0   6          0.00        -15.04        15.04 o
  -2   0   6        192.27        150.72        13.75 o
  -1   0   6         37.48         35.28         8.27 o
   0   0   6      13709.10      18939.18       515.74 o
   1   0   6          2.93          1.03         4.17 o
   2   0   6       1977.03       2451.60        60.81 o
   3   0   6         85.79         98.87         8.66 o
   4   0   6        256.01        274.67        13.80 o
   5   0   6          8.00          1.66         4.97 o
   6   0   6        587.12        634.34        25.02 o
   7   0   6        113.68        139.14        14.08 o
   8   0   6        204.44        259.81        23.67 o
   9   0   6         25.61         27.17         9.72 o
  10   0   6          0.80          5.69        14.09 o
  11   0   6         17.77         14.99        36.08 o
  12   0   6          3.85        -24.66        37.97 o
 -11   1   6         52.60         51.78        21.98 o
 -10   1   6          7.34         -5.48        15.93 o
  -9   1   6          0.01          4.54        13.38 o
  -8   1   6          0.35          1.10        11.12 o
  -7   1   6        671.09        600.02        34.70 o
  -6   1   6        175.80        155.03        19.72 o
  -5   1   6          0.02         -2.24         7.02 o
  -4   1   6        487.91        426.33        63.90 o
  -3   1   6        671.85        520.79        38.76 o
  -2   1   6         93.39        100.26        11.46 o
  -1   1   6          5.02         -1.03         5.13 o
   0   1   6       1754.94       1686.23        51.95 o
   1   1   6       1163.62       1073.04        38.52 o
   2   1   6       2141.16       2011.68        65.09 o
   3   1   6       1187.09        886.17        61.24 o
   4   1   6         55.21         52.75         6.46 o
   5   1   6        331.09        269.23        15.41 o
   6   1   6          4.29          3.11         5.44 o
   7   1   6        347.35        282.02        16.95 o
   8   1   6          3.90          6.86         8.01 o
   9   1   6          1.77          9.77        12.08 o
  10   1   6         13.57         31.39        15.02 o
  11   1   6          4.40          3.70        23.80 o
  12   1   6          0.00        -17.15        26.41 o
 -11   2   6          0.02        -13.39        16.36 o
 -10   2   6          3.74          5.42        16.55 o
  -9   2   6          0.11         -1.27        13.81 o
  -8   2   6         24.97          3.22        14.63 o
  -7   2   6        274.30        310.01        28.55 o
  -6   2   6         15.98         14.12        11.93 o
  -5   2   6       1389.57       1381.44        54.07 o
  -4   2   6        121.65        132.58        23.08 o
  -3   2   6        428.75        384.92        21.75 o
  -2   2   6       4023.75       4284.77       152.56 o
  -1   2   6         33.98         31.29         7.32 o
   0   2   6        116.63        113.87         9.14 o
   1   2   6         19.85         41.06         7.31 o
   2   2   6       1469.50       1412.94        47.91 o
   3   2   6          1.28          6.26         5.55 o
   4   2   6       3674.98       3805.62        91.12 o
   5   2   6       1358.22       1432.33        39.90 o
   6   2   6         55.95         64.96         8.37 o
   7   2   6        109.24        116.61        11.61 o
   8   2   6       1194.33       1385.65       114.15 o
   9   2   6         40.87         64.25        46.89 o
  10   2   6         23.27          4.84        21.20 o
  11   2   6         54.97          8.13        20.82 o
  12   2   6         88.33         32.21        31.28 o
 -11   3   6          0.01          9.36        23.25 o
 -10   3   6          0.46        -18.88        18.88 o
  -9   3   6         21.69          1.87        16.16 o
  -8   3   6         95.52        101.33        22.74 o
  -7   3   6          0.10          0.19        12.23 o
  -6   3   6        226.28        230.09        24.65 o
  -5   3   6         81.95         77.62        15.73 o
  -4   3   6        496.05        395.38        24.16 o
  -3   3   6        199.37        172.12        16.32 o
  -2   3   6        526.35        423.66        21.79 o
  -1   3   6         73.09         72.58         9.57 o
   0   3   6       2720.96       2428.84        72.88 o
   1   3   6         10.01          6.25         5.01 o
   2   3   6        180.57        175.22        14.37 o
   3   3   6       1032.87        907.01        43.11 o
   4   3   6         98.11         92.66        10.42 o
   5   3   6          8.52          7.37         4.76 o
   6   3   6        971.94        831.27        28.22 o
   7   3   6         16.35         10.70         9.48 o
   8   3   6        130.57        136.33        19.50 o
   9   3   6         17.70         35.98        16.74 o
  10   3   6        134.05        110.31        31.83 o
  11   3   6          0.21        -13.14        22.43 o
  12   3   6         25.95          7.07        21.13 o
 -10   4   6         13.56         17.03        19.99 o
  -9   4   6         27.39         17.65        17.13 o
  -8   4   6         10.96         21.86        16.38 o
  -7   4   6         58.55         92.93        20.99 o
  -6   4   6        155.58        175.87        23.66 o
  -5   4   6        451.06        388.90        26.86 o
  -4   4   6        277.93        254.92        22.04 o
  -3   4   6         63.66         55.65        11.27 o
  -2   4   6          1.90         16.52         8.00 o
  -1   4   6        403.12        387.26        20.54 o
   0   4   6        371.33        396.17        16.40 o
   1   4   6        468.23        402.67        14.92 o
   2   4   6          3.55         12.82         5.62 o
   3   4   6          1.83          4.88         8.23 o
   4   4   6          1.39          0.75         3.85 o
   5   4   6        405.00        405.02        20.25 o
   6   4   6        232.30        236.54        24.70 o
   7   4   6         34.89         36.08        11.62 o
   8   4   6        122.49        135.91        19.12 o
   9   4   6        279.25        268.70        47.68 o
  10   4   6         73.91         60.13        28.57 o
  11   4   6          0.06        -14.37        25.00 o
  12   4   6          1.29         20.99        36.29 o
  13   4   6          0.18         88.77        36.29 o
 -10   5   6         33.21         47.40        31.97 o
  -9   5   6          2.58         36.41        23.82 o
  -8   5   6          5.33          7.99        21.87 o
  -7   5   6         30.61         48.09        16.63 o
  -6   5   6       1003.05        829.93        80.79 o
  -5   5   6        622.84        543.68        34.20 o
  -4   5   6          2.04          4.57        10.65 o
  -3   5   6          0.36          4.09         8.30 o
  -2   5   6        114.02        119.15        10.79 o
  -1   5   6         12.50          8.29         5.47 o
   0   5   6       2439.35       2228.74        72.90 o
   1   5   6         91.51        109.52         9.15 o
   2   5   6        857.82        862.91        26.35 o
   3   5   6          0.06         -2.14         3.78 o
   4   5   6         84.12         95.11         9.40 o
   5   5   6        369.34        351.53        19.53 o
   6   5   6         87.28         99.39        12.90 o
   7   5   6         18.41         29.73        12.43 o
   8   5   6          2.51         12.45        24.32 o
   9   5   6         85.19         86.95        35.50 o
  10   5   6         34.17         13.99        28.06 o
  11   5   6          0.02         -0.31        28.74 o
  12   5   6         17.82         -2.92        28.85 o
  13   5   6          3.29         22.19        28.33 o
  -9   6   6          0.15         16.27        21.61 o
  -8   6   6         21.65         25.47        19.91 o
  -7   6   6          2.99         -0.75        16.43 o
  -6   6   6         69.85         71.44        20.03 o
  -5   6   6        387.38        445.27        44.88 o
  -4   6   6        729.47        713.32        39.47 o
  -3   6   6         58.93         53.19        10.49 o
  -2   6   6        122.17        143.70        13.35 o
  -1   6   6         23.91         28.01         7.60 o
   0   6   6          5.46         10.02         6.58 o
   1   6   6        130.83        135.87        11.25 o
   2   6   6        523.46        479.23        18.84 o
   3   6   6         73.28         78.59         7.69 o
   4   6   6        128.14        121.09        13.01 o
   5   6   6         62.19         60.01        10.81 o
   6   6   6        181.85        186.31        17.55 o
   7   6   6        182.76        164.77        31.38 o
   8   6   6        465.98        449.32        45.51 o
   9   6   6         10.74         -2.16        23.46 o
  11   6   6         66.99         40.40        32.41 o
  12   6   6         35.59         15.54        28.78 o
  -8   7   6         18.65         31.26        60.19 o
  -7   7   6         86.33        143.30        26.68 o
  -6   7   6         74.07         96.57        22.81 o
  -5   7   6        117.40        160.43        35.26 o
  -4   7   6         54.18         45.95        16.60 o
  -3   7   6        340.34        316.15        28.23 o
  -2   7   6          1.13          0.29         7.90 o
  -1   7   6        948.03        888.13        32.19 o
   0   7   6          0.00         -0.12         6.17 o
   1   7   6        998.56        941.06        36.89 o
   2   7   6         30.45         34.79         7.12 o
   3   7   6       1158.24       1074.45        33.09 o
   4   7   6         26.50         36.04         9.97 o
   5   7   6         26.01         22.25         9.43 o
   6   7   6         54.41         67.19        21.99 o
   7   7   6        651.83        559.59        49.05 o
   8   7   6          2.59         -7.96        18.73 o
   9   7   6         65.87         49.56        29.02 o
  10   7   6         50.30         26.27        26.24 o
  11   7   6         65.37         10.19        25.28 o
  12   7   6          5.87         25.90        28.61 o
  -8   8   6         68.22         99.88        41.30 o
  -7   8   6         15.89         31.96        20.91 o
  -6   8   6         73.61         71.06        21.38 o
  -5   8   6         44.36         47.22        19.66 o
  -4   8   6        294.61        310.53        30.68 o
  -3   8   6         17.58         14.83        13.33 o
  -2   8   6          1.30         -6.03         8.31 o
  -1   8   6          4.44         18.81        16.29 o
   0   8   6          0.48          9.78         8.21 o
   1   8   6        213.13        208.71        26.14 o
   2   8   6       1363.77       1336.41        41.37 o
   3   8   6          0.61         -7.04         7.04 o
   4   8   6         56.46         80.92        13.65 o
   5   8   6         29.05         46.90        22.55 o
   6   8   6        140.94        119.43        26.34 o
   7   8   6         71.55         76.18        27.06 o
   8   8   6        309.04        231.11        39.82 o
   9   8   6          8.92         -5.25        26.38 o
  10   8   6          6.38         -1.78        28.19 o
  11   8   6         15.05         -0.17        24.49 o
  12   8   6          1.33         -2.71        26.55 o
  -7   9   6         10.71         54.12        40.30 o
  -6   9   6         72.82         79.62        24.68 o
  -5   9   6          0.53          1.88        16.76 o
  -4   9   6         23.89         36.34        18.22 o
  -3   9   6        184.52        186.94        38.24 o
  -2   9   6        254.39        236.17        23.68 o
  -1   9   6         48.53         60.50        16.38 o
   0   9   6        113.66        152.13        19.61 o
   1   9   6        744.48        705.55        29.57 o
   2   9   6          2.70          1.85        10.69 o
   3   9   6         99.04        132.28        36.25 o
   4   9   6        222.00        243.83        34.74 o
   5   9   6        123.33         97.10        26.41 o
   6   9   6        333.58        361.14        45.96 o
   7   9   6        103.56         77.34        24.32 o
   8   9   6          6.29          3.60        19.21 o
   9   9   6          0.18         -3.36        22.88 o
  10   9   6         12.64         51.79        33.96 o
  11   9   6          0.44        -11.46        24.32 o
  12   9   6         10.35         -8.92        25.76 o
  -6  10   6          9.40         13.10        26.44 o
  -5  10   6         44.61         55.00        21.49 o
  -4  10   6          2.28         27.89        31.69 o
  -3  10   6          0.10         12.30        17.08 o
  -2  10   6          9.79         23.22        13.51 o
  -1  10   6         66.15         61.09        17.86 o
   0  10   6         25.16         33.89        24.42 o
   1  10   6         54.36         71.27        17.46 o
   2  10   6        577.21        636.51        75.94 o
   3  10   6        482.71        528.68        41.11 o
   4  10   6          0.17         -2.16        14.85 o
   5  10   6        496.37        460.84        47.68 o
   6  10   6          5.19         -0.89        15.26 o
   7  10   6         26.23         22.71        23.91 o
   8  10   6         12.44         53.37        27.37 o
   9  10   6         23.91         28.23        27.75 o
  10  10   6          0.32          6.07        26.89 o
  11  10   6          2.74         11.28        30.11 o
  -5  11   6          4.17         -2.69        17.09 o
  -4  11   6         19.26         27.89        18.13 o
  -3  11   6         11.76         -5.05        15.12 o
  -2  11   6          1.97          5.29        13.25 o
  -1  11   6         55.54         68.28        17.54 o
   0  11   6        132.02        230.11        44.11 o
   1  11   6         87.23         88.61        20.72 o
   2  11   6         57.65         57.85        19.43 o
   3  11   6          7.43          1.63        13.64 o
   4  11   6        279.21        358.56        49.15 o
   5  11   6        262.22        287.29        43.94 o
   6  11   6         75.55         94.63        30.08 o
   7  11   6          3.02          8.23        20.44 o
   8  11   6          5.14          3.84        23.05 o
   9  11   6          6.21         13.48        26.89 o
  10  11   6        103.98         63.49        33.13 o
  -4  12   6          5.04        -19.95        19.95 o
  -3  12   6         57.25         84.27        44.93 o
  -2  12   6         27.11         39.09        18.76 o
  -1  12   6         98.51        119.19        42.22 o
   0  12   6          1.76          2.94        28.57 o
   1  12   6         13.44         37.83        22.50 o
   2  12   6          7.05          8.68        14.70 o
   3  12   6          3.18          3.94        21.23 o
   4  12   6          0.46          4.01        19.28 o
   5  12   6         42.98         35.43        25.93 o
   6  12   6          4.55         30.01        22.84 o
   7  12   6         21.93         -9.16        22.64 o
   8  12   6         65.28         70.31        36.46 o
   9  12   6        115.96         91.72        34.50 o
  10  12   6          4.59          0.51        32.52 o
  -2  13   6         61.58        123.89        58.17 o
  -1  13   6          0.92          6.11        21.68 o
   0  13   6         33.58         25.37        18.49 o
   1  13   6         40.94         99.16        31.66 o
   2  13   6          4.67         22.57        28.91 o
   3  13   6          0.55         30.66        28.50 o
   4  13   6        110.47        112.23        35.47 o
   5  13   6         14.74         -4.90        21.54 o
   6  13   6         26.34         27.03        26.34 o
   7  13   6         25.86         38.45        31.56 o
   8  13   6         14.04        -26.51        26.51 o
   0  14   6          0.04        -21.33        56.28 o
   2  14   6        124.93         85.37        34.74 o
   3  14   6          8.43         88.39        32.86 o
   4  14   6          5.08         -0.03        20.06 o
   5  14   6          4.81        -21.57        21.57 o
   6  14   6         71.91         51.00        31.73 o
   7  14   6          0.79         29.57        34.44 o
  -7 -12   7         18.79        -22.02        30.56 o
  -6 -12   7         13.80         -2.31        21.11 o
  -5 -12   7          1.33        -29.60        29.60 o
  -4 -12   7          1.60         -0.53        16.51 o
  -3 -12   7          2.72         22.69        18.92 o
  -2 -12   7          9.39         11.54        19.69 o
  -1 -12   7         21.68         -3.12        27.54 o
   0 -12   7         35.98         35.09        19.40 o
   1 -12   7          0.37          8.16        25.96 o
  -8 -11   7         15.25         -1.17        32.69 o
  -7 -11   7          0.35        -12.88        21.17 o
  -6 -11   7         14.57         37.69        20.36 o
  -5 -11   7          1.81         31.56        34.40 o
  -4 -11   7         35.00         33.44        19.92 o
  -3 -11   7        295.67        223.97        88.53 o
  -2 -11   7          3.61         14.01        14.87 o
  -1 -11   7          0.68         -5.21        13.74 o
   0 -11   7         17.68         10.04        19.75 o
   1 -11   7         43.88         43.85        17.71 o
   2 -11   7          8.04         11.23        15.28 o
   3 -11   7         33.93         27.83        17.35 o
  -9 -10   7         31.97         23.91        41.02 o
  -8 -10   7          6.81         19.55        32.93 o
  -7 -10   7         13.86         19.67        23.34 o
  -6 -10   7         92.62         49.96        23.54 o
  -5 -10   7          0.45         -3.12        26.65 o
  -4 -10   7         29.46          4.42        15.41 o
  -3 -10   7          0.96          5.72        15.06 o
  -2 -10   7        123.22        125.33        30.50 o
  -1 -10   7        244.71        197.11        38.41 o
   0 -10   7          7.14          0.30        11.45 o
   1 -10   7          3.09          8.08        12.78 o
   2 -10   7         33.04         18.71        12.83 o
   3 -10   7          7.72         -3.43        12.54 o
   4 -10   7          2.47         20.95        15.51 o
   5 -10   7          1.21        -26.96        26.96 o
 -10  -9   7          0.11         27.40        45.27 o
  -9  -9   7         32.87         54.78        48.70 o
  -8  -9   7         52.68         30.15        33.24 o
  -7  -9   7         87.92         52.76        24.42 o
  -6  -9   7         25.92         -3.02        19.12 o
  -5  -9   7         42.30         10.15        29.36 o
  -4  -9   7          7.47         -5.07        15.19 o
  -3  -9   7         37.98         57.19        15.04 o
  -2  -9   7         11.37          6.43        11.01 o
  -1  -9   7         11.44          0.96        10.27 o
   0  -9   7          5.48         22.86        42.17 o
   1  -9   7         74.82         60.40        16.65 o
   2  -9   7          5.58         -1.26        11.90 o
   3  -9   7         97.01         88.06        16.63 o
   4  -9   7          3.47         -8.97        13.00 o
   5  -9   7          0.03        -13.80        15.39 o
   6  -9   7          1.88        -23.08        27.85 o
 -10  -8   7          6.65         -9.91        42.81 o
  -9  -8   7         27.69         42.26        39.41 o
  -8  -8   7         28.15        -10.77        40.44 o
  -7  -8   7         32.71          2.30        30.08 o
  -6  -8   7          0.15          3.71        20.42 o
  -5  -8   7        145.93        158.32        43.73 o
  -4  -8   7        331.56        364.69        26.11 o
  -3  -8   7          3.04         -1.43        10.29 o
  -2  -8   7        191.37        156.13        18.65 o
  -1  -8   7         24.57         25.21        11.24 o
   0  -8   7        212.32        219.84        21.41 o
   1  -8   7         58.49         49.86        13.63 o
   2  -8   7         55.92         30.43        16.60 o
   3  -8   7          0.16         -0.23        10.02 o
   4  -8   7          1.55         -2.91        12.64 o
   5  -8   7        111.48         61.42        19.84 o
   6  -8   7         33.97         28.97        14.42 o
   7  -8   7          1.97          0.77        15.21 o
 -11  -7   7          0.58          7.20        36.15 o
 -10  -7   7         97.41         99.02        46.44 o
  -9  -7   7          0.29         29.15        42.39 o
  -8  -7   7          0.18        -15.71        36.43 o
  -6  -7   7        203.51        192.13        29.76 o
  -5  -7   7          7.62          0.50        10.70 o
  -4  -7   7        363.30        471.36        28.10 o
  -3  -7   7        118.81        127.31        16.89 o
  -2  -7   7          0.05          6.70         9.89 o
  -1  -7   7         59.21         66.62        12.68 o
   0  -7   7        840.32        717.28        49.41 o
   1  -7   7        184.14        203.06        19.42 o
   2  -7   7          4.68         16.24        10.60 o
   3  -7   7         17.25          7.82        12.25 o
   4  -7   7        650.53        573.99        30.66 o
   5  -7   7          0.67          8.35        11.27 o
   6  -7   7          1.88         -4.59        15.87 o
   7  -7   7         15.14        -11.48        12.27 o
   8  -7   7          8.87         -3.03        17.53 o
 -11  -6   7         50.49         21.81        34.44 o
 -10  -6   7          1.05         47.61        38.45 o
  -9  -6   7          0.14         45.62        42.26 o
  -7  -6   7         31.09         37.66        37.04 o
  -6  -6   7         52.48         40.67        13.83 o
  -5  -6   7        107.79        169.52        19.20 o
  -4  -6   7          8.55         13.39         9.11 o
  -3  -6   7        297.23        373.30        22.55 o
  -2  -6   7        103.69        124.21        15.22 o
  -1  -6   7       1172.71       1088.84        38.74 o
   0  -6   7        135.39        164.56        16.44 o
   1  -6   7         59.15         49.18        11.42 o
   2  -6   7         18.53         16.82         8.87 o
   3  -6   7         12.68         11.27        10.52 o
   4  -6   7        378.96        347.94        26.99 o
   5  -6   7        142.97        142.82        18.63 o
   6  -6   7          0.01         -9.29         9.29 o
   7  -6   7          0.04          4.26        10.75 o
   8  -6   7          0.20         14.88        12.44 o
   9  -6   7          9.00         56.22        22.44 o
 -11  -5   7          1.12        -17.56        31.76 o
 -10  -5   7         19.69        188.20        43.32 o
  -9  -5   7        133.83        165.56        44.31 o
  -8  -5   7          2.96         26.92        44.86 o
  -7  -5   7         38.59         27.22        20.05 o
  -6  -5   7        246.99        297.70        42.65 o
  -5  -5   7        202.23        244.56        27.11 o
  -4  -5   7         37.50         40.99        14.08 o
  -3  -5   7        300.74        344.40        21.14 o
  -2  -5   7        368.95        378.02        27.06 o
  -1  -5   7        155.61        175.69        15.39 o
   0  -5   7          4.67         18.63         7.78 o
   1  -5   7         54.79         65.43        10.71 o
   2  -5   7        125.61        109.09        13.45 o
   3  -5   7        157.54        154.16        16.19 o
   4  -5   7          0.62         -0.02         8.38 o
   5  -5   7        198.58        209.75        19.94 o
   6  -5   7        156.95        137.12        23.78 o
   7  -5   7          7.58         17.13        12.48 o
   8  -5   7          5.21          3.05        10.45 o
   9  -5   7          2.69          8.05        13.87 o
  10  -5   7         10.32         21.88        33.06 o
 -11  -4   7          0.29         13.07        31.49 o
 -10  -4   7          0.97          3.64        29.46 o
  -9  -4   7        185.01        230.35        44.01 o
  -8  -4   7         10.60         -0.99        31.32 o
  -7  -4   7        593.14        625.00        39.53 o
  -6  -4   7          4.69          9.15        15.05 o
  -5  -4   7        220.87        239.46        23.63 o
  -4  -4   7        103.36        129.84        25.07 o
  -3  -4   7        147.09        184.32        23.40 o
  -2  -4   7        387.16        437.53        26.66 o
  -1  -4   7         18.81         17.89         7.53 o
   0  -4   7         16.06         16.83         7.23 o
   1  -4   7         99.01         97.97        13.26 o
   2  -4   7         83.18         71.47        10.55 o
   3  -4   7        208.08        214.24        16.87 o
   4  -4   7         52.89         40.96        10.54 o
   5  -4   7          0.83          0.83         8.58 o
   6  -4   7         12.62         15.93        10.36 o
   7  -4   7         24.56         80.40        23.65 o
   8  -4   7         42.03         39.51        14.00 o
   9  -4   7          7.27         -7.19        10.88 o
  10  -4   7          0.06         10.75        14.94 o
 -11  -3   7         27.17         14.65        36.80 o
 -10  -3   7          0.02         80.29        35.98 o
  -9  -3   7        569.18        384.87        51.11 o
  -8  -3   7        202.00        199.61        25.40 o
  -7  -3   7         14.93          7.58        34.21 o
  -6  -3   7        109.72         90.15        23.17 o
  -5  -3   7        259.24        292.48        25.18 o
  -4  -3   7          4.21          0.58         8.53 o
  -3  -3   7       1170.91       1170.87        37.58 o
  -2  -3   7        772.00        801.64        79.28 o
  -1  -3   7          4.65          7.16         6.11 o
   0  -3   7        253.72        232.22        14.64 o
   1  -3   7        508.82        481.42        20.81 o
   2  -3   7        508.97        467.58        23.72 o
   3  -3   7        319.71        288.84        17.74 o
   4  -3   7        245.25        265.70        24.55 o
   5  -3   7         40.59         34.92        10.23 o
   6  -3   7        108.21        110.22        19.29 o
   7  -3   7        264.36        241.30        20.37 o
   8  -3   7          7.09          2.43        11.41 o
   9  -3   7          7.97          7.58        12.13 o
  10  -3   7          2.71         -3.27        12.43 o
  11  -3   7         20.59         45.27        23.80 o
 -11  -2   7        112.31        143.06        41.88 o
 -10  -2   7          9.26         25.62        29.81 o
  -9  -2   7        372.89        384.53        46.00 o
  -8  -2   7        955.62       1014.77        49.24 o
  -7  -2   7        489.30        530.50        35.13 o
  -6  -2   7         61.44         69.53        16.98 o
  -5  -2   7         23.53         23.96        12.94 o
  -4  -2   7       1104.26       1273.66        50.24 o
  -3  -2   7         83.49         85.85        14.10 o
  -2  -2   7        323.77        310.98        25.62 o
  -1  -2   7       4908.80       5865.18       210.90 o
   0  -2   7         72.05         77.64         9.17 o
   1  -2   7       1002.25       1334.90        39.19 o
   2  -2   7       1841.99       2069.04        81.96 o
   3  -2   7        323.61        489.54        20.81 o
   4  -2   7        174.96        183.54        18.93 o
   5  -2   7        589.42        698.54        27.82 o
   6  -2   7       2460.46       2651.85        74.02 o
   7  -2   7        325.07        353.78        22.20 o
   8  -2   7          1.25         -4.24        11.95 o
   9  -2   7         23.15         32.11        15.45 o
  10  -2   7         24.53         19.52        12.86 o
  11  -2   7          0.52         17.08        24.66 o
 -11  -1   7          0.08         16.60        28.33 o
 -10  -1   7         77.49         84.25        21.19 o
  -9  -1   7          0.22         -6.25        12.15 o
  -8  -1   7          2.84          8.34        12.96 o
  -7  -1   7          6.45        -13.84        13.84 o
  -6  -1   7        414.56        332.62        26.63 o
  -5  -1   7        513.00        476.02        29.67 o
  -4  -1   7         83.89         83.29        17.20 o
  -3  -1   7        260.89        314.46        23.17 o
  -2  -1   7        931.71        853.70        35.54 o
  -1  -1   7        802.82        756.60        85.47 o
   0  -1   7       2471.15       2312.03        58.96 o
   1  -1   7        900.50        909.42        28.50 o
   2  -1   7          8.25          1.50        11.29 o
   3  -1   7         67.13         71.31         8.67 o
   4  -1   7       1714.25       1510.28        43.60 o
   5  -1   7        287.55        301.46        16.69 o
   6  -1   7         26.21         25.88         8.34 o
   7  -1   7          9.53         10.87         8.53 o
   8  -1   7         59.81         71.96        13.35 o
   9  -1   7         12.53          8.69         9.85 o
  10  -1   7         79.51         38.28        26.96 o
  11  -1   7          4.97          7.41        26.99 o
 -11   0   7          9.52         47.26        41.47 o
 -10   0   7          0.00          0.29        16.81 o
  -9   0   7         25.82         21.08        16.17 o
  -8   0   7         82.25        129.07        22.07 o
  -7   0   7        128.33        134.51        21.04 o
  -6   0   7          2.38         -4.13        14.03 o
  -5   0   7        168.69        196.69        20.05 o
  -4   0   7          8.02         14.50         8.67 o
  -3   0   7        360.70        382.23        31.04 o
  -2   0   7         17.21         15.82        10.17 o
  -1   0   7       3452.50       4273.94       181.68 o
   0   0   7         92.43         97.65        10.97 o
   1   0   7       4263.67       5764.84       133.80 o
   2   0   7         71.42         88.85         8.05 o
   3   0   7        914.96       1073.56        31.69 o
   4   0   7          0.10          2.09         9.20 o
   5   0   7        424.60        431.64        18.82 o
   6   0   7          8.47          5.41         6.03 o
   7   0   7         84.81        119.69        19.78 o
   8   0   7          0.87         -2.87         6.88 o
   9   0   7          5.57         34.15        20.58 o
  10   0   7          3.95         15.71        26.17 o
  11   0   7        109.88         68.36        30.56 o
  12   0   7          0.05         -4.08        32.52 o
 -11   1   7         19.82         12.04        39.70 o
 -10   1   7        180.44        192.80        42.84 o
  -9   1   7          2.58          9.98        15.88 o
  -8   1   7         17.03         17.58        13.89 o
  -7   1   7         98.90         69.65        16.86 o
  -6   1   7        548.20        407.70        27.50 o
  -5   1   7        253.92        229.39        21.06 o
  -4   1   7         13.67          7.94         7.51 o
  -3   1   7         30.41         16.84         8.80 o
  -2   1   7       1536.84       1333.57        47.44 o
  -1   1   7       3788.14       3398.14       101.19 o
   0   1   7        528.63        442.14        19.87 o
   1   1   7       4234.04       3737.58       113.28 o
   2   1   7         85.15         73.64        24.78 o
   3   1   7       2375.74       2456.66        80.53 o
   4   1   7       1259.03       1039.17        34.35 o
   5   1   7        681.69        583.83        21.42 o
   6   1   7         19.67         19.65         6.52 o
   7   1   7        382.06        419.27        27.57 o
   8   1   7         15.99         17.50         8.16 o
   9   1   7         71.97         47.40        25.55 o
  10   1   7         31.95         26.10        25.90 o
  11   1   7         37.95         30.90        26.48 o
  12   1   7          2.36         14.95        28.61 o
 -11   2   7         20.00         38.04        25.31 o
 -10   2   7         11.78         12.85        16.78 o
  -9   2   7         93.74         92.03        21.93 o
  -8   2   7        309.60        362.91        40.13 o
  -7   2   7        112.76        133.61        25.19 o
  -6   2   7         23.29         60.13        37.42 o
  -5   2   7        269.66        299.30        24.28 o
  -4   2   7       1006.19       1027.74        42.28 o
  -3   2   7        779.84        692.68        31.00 o
  -2   2   7        193.49        232.36        18.28 o
  -1   2   7       3273.79       3682.31       108.63 o
   0   2   7        320.29        392.02        55.70 o
   1   2   7        602.28        684.26        59.39 o
   2   2   7         82.56         83.67        10.64 o
   3   2   7        428.13        414.05        24.15 o
   4   2   7         24.71         21.77         9.52 o
   5   2   7        952.90        931.52        28.95 o
   6   2   7        505.33        577.44        31.13 o
   7   2   7          7.72         13.01         7.12 o
   8   2   7        380.47        320.01        47.61 o
   9   2   7        149.97         97.31        31.14 o
  10   2   7         83.83         54.54        23.60 o
  11   2   7          1.94         16.22        21.20 o
  12   2   7         23.67         18.25        24.18 o
 -10   3   7          8.46         23.39        27.92 o
  -9   3   7          2.09          7.54        23.27 o
  -8   3   7         22.32         48.26        35.55 o
  -7   3   7        110.22         88.69        19.94 o
  -6   3   7        159.60        114.63        20.67 o
  -5   3   7        313.75        246.35        23.58 o
  -4   3   7          0.18          2.80         8.06 o
  -3   3   7        373.11        320.92        21.14 o
  -2   3   7         70.88         70.43        13.65 o
  -1   3   7        482.43        396.69        19.99 o
   0   3   7        959.07        833.17        64.72 o
   1   3   7       2170.28       1865.11        74.60 o
   2   3   7        239.04        232.19        16.72 o
   3   3   7        189.90        175.82        14.80 o
   4   3   7         26.92         23.47         8.33 o
   5   3   7         10.64         15.75         5.46 o
   6   3   7         13.45         14.69         6.59 o
   7   3   7       1502.82       1487.35        87.84 o
   8   3   7         48.29         43.73        29.87 o
   9   3   7        396.59        322.48        47.40 o
  11   3   7         16.22          4.70        26.00 o
  12   3   7          0.30         -7.55        19.10 o
 -10   4   7         19.02         57.99        24.37 o
  -9   4   7         28.97         35.94        19.27 o
  -8   4   7        179.57        203.89        71.31 o
  -7   4   7        261.01        244.67        28.74 o
  -6   4   7        464.94        438.39        33.33 o
  -5   4   7          3.56         34.16        22.24 o
  -4   4   7        218.73        236.31        22.02 o
  -3   4   7        757.86        702.27        33.05 o
  -2   4   7          1.16         -5.39         6.35 o
  -1   4   7        330.48        309.03        18.36 o
   0   4   7        124.79        154.06        11.86 o
   1   4   7         96.66         95.98        11.16 o
   2   4   7        890.68        785.03        32.03 o
   3   4   7        103.36        102.80        11.54 o
   4   4   7        926.96        861.11        34.22 o
   5   4   7          0.25          3.70         5.60 o
   6   4   7        250.72        276.14        35.33 o
   7   4   7         16.28         33.61        21.85 o
   8   4   7        532.04        524.19        52.68 o
   9   4   7         66.52         64.35        32.28 o
  10   4   7         16.51         16.09        24.90 o
  11   4   7          0.22         -5.32        25.45 o
  12   4   7          1.37         -6.28        25.24 o
  -9   5   7         28.38         46.56        22.33 o
  -8   5   7          0.12         40.95        49.61 o
  -7   5   7         50.26         70.35        21.03 o
  -6   5   7         24.86         73.68        29.17 o
  -5   5   7        725.99        675.49        37.44 o
  -4   5   7         23.47         19.59        11.74 o
  -3   5   7        168.62        156.23        18.53 o
  -2   5   7         29.70         12.52         8.28 o
  -1   5   7        583.27        513.75        25.42 o
   0   5   7         37.77         31.31         6.70 o
   1   5   7       2746.77       2514.78        63.46 o
   2   5   7        153.25        176.44        25.09 o
   3   5   7        289.50        271.68        17.24 o
   4   5   7          6.21          9.18         7.00 o
   5   5   7         47.31         60.50        18.42 o
   6   5   7          1.66         -6.28        11.87 o
   7   5   7        524.39        488.97        46.06 o
   8   5   7        154.12        125.09        33.30 o
   9   5   7          0.08          4.87        24.15 o
  10   5   7          8.59         47.44        30.73 o
  11   5   7        108.41         71.48        29.33 o
  12   5   7          1.09          8.54        32.00 o
  -9   6   7         45.59        108.76        32.57 o
  -8   6   7          3.08         13.42        19.47 o
  -7   6   7         10.53         27.79        19.34 o
  -6   6   7         15.04         13.97        18.18 o
  -5   6   7        239.26        312.78        30.44 o
  -4   6   7        386.12        384.61        29.80 o
  -3   6   7        519.62        456.45        28.55 o
  -2   6   7        782.31        786.10        43.31 o
  -1   6   7        361.94        422.13        19.43 o
   0   6   7         82.25         78.14        11.53 o
   1   6   7         16.61         15.42         5.47 o
   2   6   7          4.49          5.68         5.34 o
   3   6   7        272.37        264.33        13.20 o
   4   6   7         36.37         36.49        14.54 o
   5   6   7         28.39         30.49        17.63 o
   6   6   7        385.32        336.95        34.68 o
   7   6   7         31.37         40.99        22.29 o
   8   6   7        442.74        396.33        49.18 o
   9   6   7         73.17         79.51        31.11 o
  10   6   7         58.94         58.27        28.54 o
  11   6   7          0.05         28.02        25.31 o
  12   6   7         27.15         21.51        36.32 o
  -8   7   7          3.21         21.28        18.92 o
  -7   7   7          0.02          7.14        21.25 o
  -6   7   7         52.99         62.79        21.78 o
  -5   7   7        167.77        154.05        25.09 o
  -4   7   7        178.71        179.62        24.90 o
  -3   7   7         10.09         15.16        13.45 o
  -2   7   7        275.05        242.59        18.62 o
   0   7   7        760.11        705.92        32.33 o
   1   7   7         27.98         28.29         7.02 o
   2   7   7        456.38        422.30        18.47 o
   3   7   7          0.42          3.09         6.86 o
   4   7   7        370.52        348.48        34.06 o
   5   7   7         57.32         49.05        18.90 o
   6   7   7          0.56          3.94        14.13 o
   7   7   7        295.89        332.08        43.15 o
   8   7   7         13.92         24.28        22.53 o
   9   7   7          7.78         -1.89        22.64 o
  10   7   7        131.66        110.17        33.61 o
  11   7   7          5.86         -3.91        24.42 o
  12   7   7          6.82         27.92        31.80 o
  -7   8   7         83.44        133.41        32.56 o
  -6   8   7         28.77         33.29        22.23 o
  -5   8   7         56.51         81.52        21.52 o
  -4   8   7          3.87        -12.97        14.09 o
  -3   8   7         75.82         74.45        18.91 o
  -2   8   7         12.91          9.30        13.55 o
  -1   8   7        144.15        181.94        17.65 o
   0   8   7         13.31         29.35        10.24 o
   1   8   7          2.52         -2.33         8.99 o
   2   8   7          0.13          2.98        10.63 o
   3   8   7        817.28        818.99        57.14 o
   4   8   7        149.44        119.02        24.63 o
   5   8   7        124.52        172.18        30.90 o
   6   8   7          1.15         -1.06        13.65 o
   7   8   7         27.00         46.82        22.77 o
   8   8   7         67.76         78.75        29.02 o
   9   8   7        214.83        143.88        36.01 o
  10   8   7         26.55         36.39        27.85 o
  11   8   7          7.12         -5.63        22.57 o
  12   8   7          2.94         -3.53        25.76 o
  -7   9   7          0.65        -31.28        31.28 o
  -6   9   7         35.53         56.69        24.48 o
  -5   9   7         77.33         56.87        22.41 o
  -4   9   7         17.77         39.74        21.76 o
  -3   9   7          7.75         18.79        14.47 o
  -2   9   7        257.66        310.80        28.38 o
  -1   9   7        132.92        157.13        17.51 o
   0   9   7        163.99        169.42        17.71 o
   1   9   7         39.69         34.49        11.62 o
   2   9   7         70.29         83.06        15.43 o
   3   9   7          7.39         17.77        16.50 o
   4   9   7        360.26        394.10        40.10 o
   5   9   7         40.67         60.09        22.95 o
   6   9   7          0.32         -1.99        13.86 o
   7   9   7        238.62        238.04        40.51 o
   8   9   7        130.74        139.60        35.12 o
   9   9   7         24.77         23.49        27.06 o
  10   9   7         15.44          9.23        25.83 o
  11   9   7          1.40         -2.30        30.08 o
  -6  10   7          6.84        -35.02        36.39 o
  -5  10   7          0.01         -2.83        20.17 o
  -4  10   7         22.95          5.97        17.48 o
  -3  10   7          0.01          3.20        16.95 o
  -2  10   7         57.39         59.77        19.13 o
  -1  10   7         17.45         27.88        12.97 o
   0  10   7        261.69        326.36        24.49 o
   1  10   7         37.23         58.58        20.37 o
   2  10   7        347.05        409.94        49.36 o
   3  10   7        346.35        367.34        46.54 o
   4  10   7        567.53        493.43        49.39 o
   5  10   7          0.08         -6.31        12.62 o
   6  10   7        225.74        282.90        42.87 o
   7  10   7         74.82         53.09        25.21 o
   8  10   7          0.84          3.84        19.04 o
   9  10   7         24.26         17.77        26.92 o
  10  10   7          8.84         -5.45        25.55 o
  11  10   7          2.74        -29.91        29.91 o
  -5  11   7         22.84         68.98        46.89 o
  -4  11   7          8.10         21.58        17.92 o
  -3  11   7         68.53         75.77        36.87 o
  -2  11   7          0.84        -17.42        25.11 o
  -1  11   7          2.64         38.48        29.09 o
   0  11   7          2.66        -24.63        24.80 o
   1  11   7        756.70        847.50        59.65 o
   2  11   7          0.55         25.07        22.40 o
   3  11   7          5.36          4.29        19.96 o
   4  11   7          3.06          4.08        16.60 o
   5  11   7        157.37        173.90        34.57 o
   6  11   7         61.77         54.71        27.78 o
   7  11   7        101.93        147.49        36.70 o
   8  11   7         10.73         12.18        24.18 o
   9  11   7          0.46         10.39        27.30 o
  10  11   7         22.90         23.91        33.10 o
  -4  12   7         46.46         30.73        42.12 o
  -2  12   7         44.08         56.18        19.42 o
  -1  12   7         35.64         59.85        32.69 o
   0  12   7         93.25         56.94        41.78 o
   2  12   7         22.86         45.75        31.01 o
   3  12   7         13.12         28.74        22.60 o
   4  12   7          3.45         44.04        23.56 o
   5  12   7          3.98          4.15        16.84 o
   6  12   7         79.78         75.70        29.02 o
   7  12   7         10.86         40.64        25.35 o
   8  12   7         14.55        -18.42        21.99 o
   9  12   7         35.55          6.35        27.03 o
  -2  13   7         39.87         67.77        46.54 o
   2  13   7         12.13         26.92        27.58 o
   3  13   7          2.65         18.90        26.89 o
   4  13   7          0.28          0.34        18.83 o
   5  13   7         46.69         52.07        25.59 o
   6  13   7          0.18         -4.08        19.52 o
   7  13   7          4.85         -7.31        24.01 o
   8  13   7         87.38         38.17        34.57 o
   1  14   7          0.11         17.90        29.98 o
   2  14   7         17.38         31.01        27.13 o
   3  14   7         46.22         39.58        29.19 o
   4  14   7          1.51         -8.57        20.79 o
   5  14   7          1.51         15.54        25.55 o
   6  14   7          2.23         -1.37        25.69 o
  -6 -12   8          5.67         13.27        34.57 o
  -4 -12   8         12.90         32.83        20.83 o
  -3 -12   8          1.80         18.84        20.94 o
  -2 -12   8          1.65         -0.27        18.38 o
  -1 -12   8         29.06          6.65        20.69 o
   0 -12   8         11.57         16.36        23.98 o
  -7 -11   8         51.53         -8.85        40.10 o
  -6 -11   8         29.92         12.85        23.76 o
  -5 -11   8          3.24        -17.73        30.53 o
  -4 -11   8         50.15         16.15        24.95 o
  -3 -11   8         70.32         51.61        39.27 o
  -2 -11   8        163.40         56.01        28.78 o
  -1 -11   8         39.92         44.77        15.90 o
   0 -11   8         13.68          8.43        13.85 o
   1 -11   8          5.21          3.54        13.91 o
   2 -11   8         21.08         10.47        15.47 o
  -8 -10   8         12.86         -7.92        37.63 o
  -7 -10   8          5.55         -5.42        35.50 o
  -6 -10   8          0.07        -14.89        27.68 o
  -5 -10   8        152.44         38.41        31.93 o
  -4 -10   8         23.42          2.77        16.17 o
  -3 -10   8         65.70         55.27        19.32 o
  -2 -10   8         69.54         63.28        15.77 o
  -1 -10   8        181.17        180.15        34.68 o
   0 -10   8         32.49         49.98        19.02 o
   1 -10   8          8.25         10.62        14.61 o
   2 -10   8          0.54         20.87        14.61 o
   3 -10   8         37.37         45.19        16.27 o
   4 -10   8          0.28          7.78        18.88 o
  -9  -9   8          0.26         14.20        49.94 o
  -8  -9   8         16.19         28.61        37.45 o
  -7  -9   8         31.73         25.00        34.02 o
  -6  -9   8         23.52         37.48        24.44 o
  -5  -9   8          2.89          6.72        30.08 o
  -4  -9   8         12.41         11.36        15.87 o
  -3  -9   8          3.09        -10.27        10.27 o
  -2  -9   8         51.65         39.99        13.38 o
  -1  -9   8         80.08         74.40        16.26 o
   0  -9   8         40.14         33.60        13.13 o
   1  -9   8          6.35         11.10        11.55 o
   2  -9   8         26.07         11.70        12.48 o
   3  -9   8         54.29         23.68        14.11 o
   4  -9   8         64.52         36.99        15.49 o
   5  -9   8          2.72        -13.70        13.70 o
 -10  -8   8         43.25         31.97        47.78 o
  -9  -8   8         24.21         57.21        50.52 o
  -8  -8   8         45.18         29.19        38.24 o
  -7  -8   8          5.80         42.46        36.29 o
  -6  -8   8         23.66         40.82        34.13 o
  -5  -8   8          1.12        -20.89        30.53 o
  -4  -8   8        278.83        297.92        24.93 o
  -3  -8   8        324.13        310.50        24.56 o
  -2  -8   8          9.77         20.96        12.90 o
  -1  -8   8         29.87         26.70        11.88 o
   0  -8   8         14.45         19.59        10.77 o
   1  -8   8          1.77         11.33        10.41 o
   2  -8   8         81.62         75.46        17.10 o
   3  -8   8         24.44         27.15        13.52 o
   4  -8   8         13.12         -9.03        18.00 o
   5  -8   8          5.13         16.13        14.17 o
   6  -8   8         36.84         31.82        15.19 o
   7  -8   8          5.60        -24.76        25.72 o
 -10  -7   8         42.11         62.39        51.31 o
  -9  -7   8         46.93         67.09        45.89 o
  -8  -7   8         19.62         20.79        47.20 o
  -7  -7   8          5.63         23.15        30.49 o
  -6  -7   8        105.23        115.90        42.05 o
  -5  -7   8        227.84        253.47        23.90 o
  -4  -7   8          0.13         -5.78         9.16 o
  -3  -7   8        522.60        585.47        31.31 o
  -2  -7   8          8.74          1.77        10.08 o
  -1  -7   8        269.23        256.70        20.88 o
   0  -7   8        517.55        449.95        25.69 o
   1  -7   8        343.16        324.85        23.84 o
   2  -7   8        137.24        122.37        19.22 o
   3  -7   8        103.24        110.71        17.20 o
   4  -7   8         29.95         37.88        17.03 o
   5  -7   8        100.42         67.38        16.46 o
   6  -7   8          3.97         16.43        14.20 o
   7  -7   8          2.72         -2.70        13.77 o
   8  -7   8         13.15         30.83        34.78 o
 -10  -6   8          8.51         33.13        42.19 o
  -9  -6   8         88.62        108.49        45.48 o
  -8  -6   8         74.62        123.31        44.97 o
  -7  -6   8         24.30        -14.85        39.79 o
  -6  -6   8         36.12         40.80        21.95 o
  -5  -6   8         66.46         84.57        15.64 o
  -4  -6   8        511.59        666.54        35.37 o
  -3  -6   8         30.44         19.50        11.21 o
  -2  -6   8         62.53         55.59        13.03 o
  -1  -6   8         27.61         27.65        10.51 o
   0  -6   8         64.07         62.69        12.27 o
   1  -6   8        169.66        229.98        22.65 o
   2  -6   8        157.74        128.16        15.74 o
   3  -6   8         40.56         49.30        13.15 o
   4  -6   8         14.25         13.85        10.08 o
   5  -6   8         20.14         22.03        11.92 o
   6  -6   8         73.98         87.04        16.62 o
   7  -6   8         43.56        104.18        67.95 o
   8  -6   8          0.01         22.15        24.07 o
 -11  -5   8         10.56         50.01        42.94 o
 -10  -5   8         80.05         71.79        39.41 o
  -9  -5   8        145.72        108.21        47.85 o
  -8  -5   8        244.49        274.12        51.21 o
  -7  -5   8         15.58         27.64        16.47 o
  -6  -5   8         33.13         24.56        14.97 o
  -5  -5   8        219.84        231.19        27.62 o
  -4  -5   8        715.10        839.78        44.35 o
  -3  -5   8         54.02         40.58        11.84 o
  -2  -5   8        218.67        219.34        17.87 o
  -1  -5   8        189.65        223.50        17.84 o
   0  -5   8          3.92          2.55         7.61 o
   1  -5   8         30.78         31.57         9.68 o
   2  -5   8         38.04         28.76        10.04 o
   3  -5   8        149.69        132.83        20.22 o
   4  -5   8         80.61         75.38        14.19 o
   5  -5   8          6.26          3.49        10.64 o
   6  -5   8          0.08         -9.72         9.72 o
   7  -5   8         32.79         41.05        11.80 o
   8  -5   8          1.55         11.49        12.84 o
   9  -5   8          0.54         10.11        15.99 o
 -11  -4   8          8.93         24.59        35.84 o
 -10  -4   8         44.79        104.51        38.31 o
  -9  -4   8         82.36         88.56        36.60 o
  -8  -4   8         36.09         38.62        19.48 o
  -7  -4   8        237.18        262.68        31.04 o
  -6  -4   8        438.14        444.33        35.32 o
  -5  -4   8        210.50        243.44        33.89 o
  -4  -4   8         98.95        126.13        19.86 o
  -3  -4   8        316.79        365.70        21.44 o
  -2  -4   8         11.92         10.04         7.25 o
  -1  -4   8        192.53        210.28        15.57 o
   0  -4   8        581.81        667.70        40.93 o
   1  -4   8         77.53         82.65        11.47 o
   2  -4   8         10.65          8.82         7.47 o
   3  -4   8        186.02        215.53        26.99 o
   4  -4   8        281.25        316.37        27.92 o
   5  -4   8        424.41        412.49        24.10 o
   6  -4   8          5.95         11.32         9.97 o
   7  -4   8        121.88        127.11        19.27 o
   8  -4   8          2.61          7.00        10.96 o
   9  -4   8         44.86         54.17        22.36 o
  10  -4   8          1.88         34.30        23.15 o
 -11  -3   8          6.58         20.20        41.54 o
 -10  -3   8        113.32         60.13        31.38 o
  -9  -3   8          9.07         27.68        31.14 o
  -8  -3   8        169.71        114.76        23.84 o
  -7  -3   8         54.39         52.15        18.47 o
  -6  -3   8        346.00        375.55        39.36 o
  -5  -3   8          6.35          9.12        18.13 o
  -4  -3   8         10.59          3.95        10.88 o
  -3  -3   8        527.91        485.68        30.02 o
  -2  -3   8       2770.28       3020.74       106.89 o
  -1  -3   8         10.18         11.09         6.51 o
   0  -3   8         42.90         36.68         8.21 o
   1  -3   8        268.36        217.04        18.26 o
   2  -3   8          0.34          8.05         6.77 o
   3  -3   8         13.39         -0.56         6.97 o
   4  -3   8        986.30        949.61        34.64 o
   5  -3   8         18.47         19.77         9.49 o
   6  -3   8        101.00        106.20        15.61 o
   7  -3   8        101.96        107.99        14.90 o
   8  -3   8         70.49         70.58        14.82 o
   9  -3   8          1.37          3.03        11.56 o
  10  -3   8          9.79          4.02        25.21 o
 -11  -2   8         45.00         39.79        34.20 o
 -10  -2   8        121.64        103.86        40.06 o
  -9  -2   8        171.02        186.09        27.39 o
  -8  -2   8        214.70        284.76        30.24 o
  -7  -2   8        285.74        307.56        29.32 o
  -6  -2   8        161.10        196.91        23.92 o
  -5  -2   8          8.48         13.56        16.77 o
  -4  -2   8        123.36        131.29        19.25 o
  -3  -2   8        269.97        302.02        23.29 o
  -2  -2   8        103.17        108.28        15.32 o
  -1  -2   8        369.92        322.91        16.11 o
   0  -2   8       1190.94       1368.74        39.81 o
   1  -2   8         34.64         43.63         8.06 o
   2  -2   8         11.58          9.53         5.98 o
   3  -2   8        208.97        263.87        16.81 o
   4  -2   8        132.64        145.50        13.41 o
   5  -2   8         15.89         45.60        19.56 o
   6  -2   8          9.93         22.84         9.48 o
   7  -2   8         88.22        111.78        14.65 o
   8  -2   8          0.18          8.49         8.79 o
   9  -2   8         51.46         59.78        24.97 o
  10  -2   8          1.15         25.72        17.19 o
  11  -2   8          9.56         -1.65        28.37 o
 -11  -1   8         28.32        -30.22        30.22 o
 -10  -1   8         14.13         26.93        16.26 o
  -9  -1   8         65.77         38.77        18.62 o
  -8  -1   8          1.75         -2.51        13.61 o
  -7  -1   8          0.00          0.78        12.04 o
  -6  -1   8         31.19         28.18        13.72 o
  -5  -1   8        143.46        128.50        18.24 o
  -4  -1   8        317.05        312.11        24.11 o
  -3  -1   8         19.60         20.52        10.34 o
  -2  -1   8       3028.67       2939.34       133.03 o
  -1  -1   8        350.54        312.89        21.35 o
   0  -1   8       1744.65       1679.12        57.12 o
   1  -1   8       2263.74       2074.66        54.87 o
   2  -1   8         36.69         42.96         7.65 o
   3  -1   8         26.97         28.31         7.21 o
   4  -1   8         45.84         41.86         8.07 o
   5  -1   8        529.44        477.07        22.44 o
   6  -1   8          5.46          9.59         8.35 o
   7  -1   8          0.45          4.69         7.98 o
   8  -1   8         41.51         52.03        12.15 o
   9  -1   8         39.08         25.84        13.91 o
  10  -1   8         33.11         17.39        23.94 o
  11  -1   8         19.29         -9.78        27.37 o
 -11   0   8          0.74         36.63        31.93 o
 -10   0   8         22.63          5.28        16.56 o
  -9   0   8          2.21        -12.72        16.31 o
  -8   0   8          9.88         13.16        16.77 o
  -7   0   8          7.89         -3.73        11.33 o
  -6   0   8         47.73         58.82        15.40 o
  -5   0   8          0.08          4.17         9.52 o
  -4   0   8         12.13         15.55         8.98 o
  -3   0   8         11.70          7.06         8.36 o
  -2   0   8        190.64        194.07        22.71 o
  -1   0   8         25.18         18.33         8.60 o
   0   0   8       1906.90       2458.56       107.01 o
   1   0   8        109.32        138.99         9.68 o
   2   0   8        576.14        768.03        45.74 o
   3   0   8         23.06         27.56         9.02 o
   4   0   8         30.91         45.63         7.55 o
   5   0   8          0.14          0.66         5.74 o
   6   0   8        536.47        592.76        24.42 o
   7   0   8          5.84          8.74         8.06 o
   8   0   8         40.48         56.07        15.12 o
   9   0   8          1.08         17.42        13.22 o
  10   0   8          2.78         17.77        22.81 o
  11   0   8         18.41         -9.30        33.96 o
 -11   1   8         37.46         38.90        23.28 o
 -10   1   8         13.99         38.11        28.81 o
  -9   1   8        140.52        118.18        23.63 o
  -8   1   8         18.78         23.39        15.06 o
  -7   1   8         15.86         21.43        16.43 o
  -6   1   8          7.10         16.09        12.33 o
  -5   1   8        444.95        399.69        26.36 o
  -4   1   8        425.53        374.90        23.77 o
  -3   1   8         88.59         99.20        13.92 o
  -2   1   8        926.39        868.20        35.32 o
  -1   1   8        350.15        294.40        17.32 o
   0   1   8        872.53        801.31        33.67 o
   1   1   8       2538.93       2217.86        92.86 o
   2   1   8        146.75        170.41        14.63 o
   3   1   8         12.43         21.02         8.90 o
   4   1   8        221.61        225.89        13.77 o
   5   1   8       1030.78        886.92        28.96 o
   6   1   8         15.53         15.73         6.33 o
   7   1   8         43.73         41.45        11.61 o
   8   1   8         90.89         72.87        17.08 o
   9   1   8         26.04         24.04        25.79 o
  10   1   8          0.19          8.75        23.32 o
  11   1   8         44.42         12.55        18.49 o
  12   1   8          1.98        -20.44        24.73 o
 -11   2   8         20.47         38.14        28.81 o
 -10   2   8         82.72         79.40        23.08 o
  -9   2   8          0.02          1.53        14.90 o
  -8   2   8        592.49        586.40        39.47 o
  -7   2   8        912.07        871.43        51.57 o
  -6   2   8       1034.72        943.26        45.01 o
  -5   2   8         32.53         43.46        18.95 o
  -4   2   8         22.34         15.00         9.40 o
  -3   2   8        943.59        949.11        46.41 o
  -2   2   8         14.90         45.69        21.97 o
  -1   2   8        119.14        134.64        12.18 o
   0   2   8       6696.44       7109.35       199.15 o
   1   2   8         16.87         20.72        11.22 o
   2   2   8       1475.03       1634.25        56.76 o
   3   2   8       1042.19       1202.59        45.66 o
   4   2   8        956.59        964.52        39.47 o
   5   2   8          2.22         12.90         7.21 o
   6   2   8       1236.97       1213.89        48.44 o
   7   2   8       1102.80       1422.01        85.87 o
   8   2   8        501.12        447.02        44.42 o
   9   2   8          6.34         32.17        23.49 o
  10   2   8         66.53         36.70        26.20 o
  11   2   8          0.28          4.70        15.85 o
  12   2   8          0.83         64.04        31.07 o
 -10   3   8          0.28          4.61        20.09 o
  -9   3   8          0.17        -16.76        19.19 o
  -8   3   8        109.53         76.11        21.49 o
  -7   3   8         99.28        124.18        36.03 o
  -6   3   8         11.74         14.31        11.76 o
  -5   3   8          4.16         -6.10        10.03 o
  -4   3   8        264.22        232.37        33.77 o
  -3   3   8          4.16         -4.92         7.49 o
  -2   3   8        580.95        478.27        24.75 o
  -1   3   8        499.59        395.01        20.18 o
   0   3   8         38.02         24.01         6.26 o
   1   3   8          0.02          3.81         8.85 o
   2   3   8       1171.57       1018.72        60.06 o
   3   3   8        118.40        125.65        14.01 o
   4   3   8          8.30         12.64         6.98 o
   5   3   8        153.08        178.86        16.41 o
   6   3   8          8.14          8.65         8.43 o
   7   3   8        101.77        140.93        30.46 o
   8   3   8       1058.21        948.23        68.26 o
   9   3   8         25.42         32.96        25.04 o
  10   3   8         21.70         -2.64        16.77 o
  11   3   8          6.79         12.52        19.82 o
  12   3   8         50.12         15.02        23.70 o
 -10   4   8         11.87        -17.67        20.72 o
  -9   4   8         45.19         75.79        26.78 o
  -8   4   8         31.67         61.01        19.87 o
  -7   4   8         17.10         -4.93        12.50 o
  -6   4   8         23.83         32.94        15.76 o
  -5   4   8         55.31         33.28        13.48 o
  -4   4   8        102.86         80.09        15.37 o
  -3   4   8          0.33          7.33         9.78 o
  -2   4   8         85.47         75.89        12.50 o
  -1   4   8        690.20        645.69        28.19 o
   0   4   8          2.08         16.97         7.53 o
   1   4   8         75.39         79.10        10.66 o
   2   4   8          1.71         -1.27         5.32 o
   3   4   8         13.09         12.73         6.66 o
   4   4   8       1077.03       1138.13        43.65 o
   5   4   8          2.82         -0.20         8.68 o
   6   4   8         26.77         30.35        18.14 o
   7   4   8         12.13         15.57        20.65 o
   8   4   8        342.58        432.27        52.10 o
   9   4   8         82.47        165.46        38.59 o
  10   4   8          0.17         23.94        26.48 o
  11   4   8          0.26          3.46        24.83 o
  12   4   8          3.21         21.61        21.99 o
  -9   5   8          0.02        -17.79        24.34 o
  -8   5   8        103.77        111.66        28.06 o
  -7   5   8         39.51         14.44        17.43 o
  -6   5   8        355.42        347.35        32.68 o
  -5   5   8        140.08        149.27        23.05 o
  -4   5   8        719.59        575.18        70.76 o
  -3   5   8         71.05         87.13        15.81 o
  -2   5   8       1203.02       1037.64        45.86 o
  -1   5   8          1.29         -0.41         5.60 o
   0   5   8         23.34         11.00         6.15 o
   1   5   8          0.18          1.32         4.39 o
   2   5   8        181.38        164.98        15.23 o
   3   5   8          6.11          2.93         5.69 o
   4   5   8         55.07         65.11         9.81 o
   5   5   8          1.95          0.72        13.99 o
   6   5   8          9.95         14.65        15.67 o
   7   5   8         61.01         67.74        23.91 o
   8   5   8        269.41        265.44        43.01 o
   9   5   8          2.99          6.14        23.56 o
  10   5   8         15.87         22.36        26.07 o
  11   5   8          4.46         -5.76        21.54 o
  12   5   8          2.32         -2.85        28.98 o
  -9   6   8          1.03         26.03        40.13 o
  -8   6   8         59.66         82.32        25.90 o
  -7   6   8         10.84          6.38        14.03 o
  -6   6   8        233.38        252.25        53.18 o
  -5   6   8        330.51        337.05        31.31 o
  -4   6   8        109.51         87.45        26.74 o
  -3   6   8        757.71        708.30        36.75 o
  -2   6   8        594.51        585.18        50.08 o
  -1   6   8       1111.81       1059.24        42.97 o
   0   6   8        720.26        709.88        25.42 o
   1   6   8          0.02          0.69         4.91 o
   2   6   8         53.45         45.37         9.39 o
   3   6   8        186.77        178.14        15.31 o
   4   6   8         30.94         16.33        13.75 o
   5   6   8         12.54          1.68        11.83 o
   6   6   8        689.09        706.73        53.92 o
   7   6   8        564.61        515.45        48.60 o
   8   6   8        104.02        111.71        30.42 o
   9   6   8         14.09         17.53        26.68 o
  10   6   8        111.92        108.52        35.40 o
  11   6   8          0.06          2.71        27.23 o
  12   6   8          4.02        -10.53        24.25 o
  -8   7   8         57.58         85.11        25.77 o
  -7   7   8          7.96         60.55        30.54 o
  -6   7   8         39.17         58.33        18.29 o
  -5   7   8        388.45        437.62        58.72 o
  -4   7   8          0.00         -1.21        12.92 o
  -3   7   8         41.55         49.99        15.98 o
  -2   7   8          7.02          9.89        11.05 o
  -1   7   8        477.37        428.33        20.97 o
   0   7   8        596.02        548.58        29.29 o
   1   7   8        497.52        452.66        24.48 o
   2   7   8         17.71         16.78         8.33 o
   3   7   8        392.13        378.52        34.61 o
   4   7   8        172.89        167.00        27.61 o
   5   7   8        560.23        486.19        43.29 o
   6   7   8         28.53         26.10        17.73 o
   7   7   8         59.67         45.55        23.25 o
   8   7   8         12.00          8.51        19.76 o
   9   7   8         64.96         72.27        32.93 o
  10   7   8          0.13        -16.43        24.52 o
  11   7   8          0.01         -7.48        27.89 o
  12   7   8         40.33         26.68        30.18 o
  -7   8   8          0.29         16.76        19.98 o
  -6   8   8        372.12        402.85        39.40 o
  -5   8   8         57.96         71.56        20.71 o
  -4   8   8          1.11        -13.46        14.33 o
  -3   8   8         11.82         30.80        16.20 o
  -2   8   8          1.62          2.80        12.32 o
  -1   8   8          3.51         -2.60        10.61 o
   0   8   8        262.57        302.12        23.31 o
   1   8   8         50.33         44.82         9.24 o
   2   8   8          6.81         16.39         8.82 o
   3   8   8        115.37        120.46        23.84 o
   4   8   8        262.80        289.69        35.64 o
   5   8   8         11.71          2.78        12.90 o
   6   8   8         65.09         94.87        26.55 o
   7   8   8         22.29         -2.68        17.18 o
   8   8   8         15.36          9.12        23.08 o
   9   8   8         13.57         -4.05        21.68 o
  10   8   8         52.16         42.26        31.38 o
  11   8   8         14.57         40.95        29.60 o
  12   8   8          2.46        -14.85        23.19 o
  -7   9   8          4.77        -35.19        40.10 o
  -6   9   8          0.27         42.98        21.27 o
  -5   9   8        111.60        126.67        33.17 o
  -4   9   8         21.65         36.11        18.66 o
  -3   9   8          0.63          8.14        15.83 o
  -2   9   8          0.07          2.50        13.51 o
  -1   9   8        134.38        156.80        22.18 o
   0   9   8          3.13          5.54        11.90 o
   1   9   8        109.33        134.60        33.77 o
   2   9   8        169.67        162.85        29.84 o
   3   9   8          1.16         -1.03        11.56 o
   4   9   8         58.82         63.49        21.03 o
   5   9   8        586.26        590.01        51.86 o
   6   9   8          3.23         10.77        17.63 o
   7   9   8        127.69        144.67        32.96 o
   8   9   8        169.66        132.74        33.78 o
   9   9   8         82.50         40.20        28.30 o
  10   9   8          5.64         10.12        25.72 o
  11   9   8         51.24         34.92        30.66 o
  -6  10   8          0.39         71.86        46.51 o
  -5  10   8          6.92         21.58        23.44 o
  -4  10   8         12.09         25.08        19.46 o
  -3  10   8         17.83         18.65        25.81 o
  -2  10   8          2.54        -15.08        15.27 o
  -1  10   8        193.23        226.78        25.68 o
   0  10   8        105.93        148.23        24.66 o
   1  10   8        370.54        333.01        44.93 o
   2  10   8         11.06         -4.53        17.05 o
   3  10   8        304.65        311.68        43.73 o
   4  10   8         63.30         80.81        25.96 o
   5  10   8         47.32         31.14        20.24 o
   6  10   8         32.16         20.89        20.06 o
   7  10   8        128.08        182.30        39.38 o
   8  10   8         12.35          3.29        21.33 o
   9  10   8         12.91        -16.22        23.84 o
  10  10   8         21.59        -21.03        27.13 o
  11  10   8          0.67         -1.58        32.31 o
  -5  11   8          0.12        -17.08        37.39 o
  -4  11   8         80.70        193.15        56.40 o
  -3  11   8          9.53          8.37        17.70 o
  -2  11   8         29.60         40.38        34.21 o
  -1  11   8          4.32         91.20        29.91 o
   1  11   8          0.77         12.24        23.25 o
   2  11   8        405.46        420.75        53.68 o
   3  11   8          0.71         -8.06        14.27 o
   4  11   8          8.80          9.02        18.80 o
   5  11   8          0.03          1.65        18.42 o
   6  11   8          0.02         -4.90        15.81 o
   7  11   8          8.68          3.46        14.99 o
   8  11   8        153.14        146.01        37.45 o
   9  11   8         20.71        -12.55        28.61 o
  10  11   8         15.03         17.29        34.06 o
  -3  12   8         98.55        115.44        38.67 o
  -2  12   8          4.18          1.68        20.10 o
   1  12   8         68.49         86.02        34.13 o
   2  12   8         18.73         11.94        24.66 o
   3  12   8         63.19         86.02        30.08 o
   4  12   8          0.33          8.81        20.75 o
   5  12   8         39.81         20.48        18.28 o
   6  12   8          1.96         -0.41        15.98 o
   7  12   8         76.50         56.35        33.44 o
   8  12   8          2.58         -9.26        23.15 o
   9  12   8          5.92         24.32        31.01 o
   2  13   8         45.79         67.64        31.52 o
   3  13   8         17.39         40.75        27.03 o
   4  13   8          0.22          0.07        17.12 o
   5  13   8         19.98         10.63        22.47 o
   6  13   8          9.38         15.91        23.19 o
   7  13   8          2.84          0.03        20.99 o
   8  13   8          0.00         -2.92        30.11 o
   2  14   8          1.84         27.75        26.10 o
   3  14   8          2.00          9.50        23.46 o
   4  14   8         52.93         22.02        29.91 o
   5  14   8          0.00          7.82        19.86 o
   6  14   8          0.01          5.21        22.57 o
  -4 -12   9          0.01        -13.99        23.01 o
  -3 -12   9          4.42        -14.65        31.25 o
  -2 -12   9          1.31         15.30        33.20 o
  -6 -11   9         78.47         21.09        39.14 o
  -5 -11   9         53.02         29.19        33.92 o
  -4 -11   9          1.34          1.64        15.90 o
  -3 -11   9         68.70         33.44        17.15 o
  -2 -11   9         45.17         50.03        19.63 o
  -1 -11   9          8.18          6.89        14.73 o
   0 -11   9          6.99         34.63        16.75 o
   1 -11   9         55.95         36.58        32.31 o
  -7 -10   9          3.96         53.23        37.59 o
  -6 -10   9        108.86         13.93        34.92 o
  -5 -10   9          5.59        -11.15        34.33 o
  -4 -10   9         57.86         35.57        19.03 o
  -3 -10   9         57.81         57.27        20.01 o
  -2 -10   9        113.71        116.31        19.68 o
  -1 -10   9         36.92         27.86        22.55 o
   0 -10   9         28.65         34.63        14.54 o
   1 -10   9          0.08         -6.72        11.80 o
   2 -10   9          4.18          2.25        13.78 o
   3 -10   9         11.80          8.89        15.29 o
   4 -10   9         26.50         -4.94        27.99 o
  -8  -9   9          3.66         47.71        40.85 o
  -7  -9   9         10.11         -2.13        34.20 o
  -6  -9   9         19.53         28.02        35.47 o
  -5  -9   9         12.55        -10.84        32.24 o
  -4  -9   9         19.96          6.35        17.51 o
  -3  -9   9         50.19         46.26        14.70 o
  -2  -9   9        244.44        210.85        28.22 o
  -1  -9   9         26.61         13.73        12.71 o
   0  -9   9         14.58         13.42        10.98 o
   1  -9   9        129.82         98.03        26.85 o
   2  -9   9         52.48         55.72        16.13 o
   3  -9   9          8.29         -0.29        13.91 o
   4  -9   9          1.94         11.85        14.25 o
   5  -9   9         13.81         57.14        31.52 o
  -9  -8   9         74.33        111.85        60.85 o
  -8  -8   9          2.37         24.32        46.37 o
  -7  -8   9          0.17         13.75        32.04 o
  -6  -8   9          9.44         20.48        33.58 o
  -5  -8   9         27.65         38.62        34.44 o
  -4  -8   9         25.93         38.74        15.41 o
  -3  -8   9        238.19        229.88        22.16 o
  -2  -8   9        273.92        225.07        22.11 o
  -1  -8   9         25.69         26.42        12.71 o
   0  -8   9         65.10         52.86        14.12 o
   1  -8   9          0.24         27.65        14.04 o
   2  -8   9          6.55          3.06        11.73 o
   3  -8   9        114.47        107.97        19.04 o
   4  -8   9         16.61         20.61        13.54 o
   5  -8   9         20.07          8.20        14.72 o
   6  -8   9          3.96         -0.29        18.44 o
 -10  -7   9          1.97        -12.72        47.02 o
  -9  -7   9         43.76         85.37        52.24 o
  -8  -7   9        240.53        239.06        52.58 o
  -7  -7   9         18.47         33.06        39.10 o
  -6  -7   9          6.80         10.94        30.70 o
  -5  -7   9         24.33         47.60        19.14 o
  -4  -7   9        452.25        588.97        31.41 o
  -3  -7   9         34.11         29.07        17.60 o
  -2  -7   9        350.59        339.55        24.30 o
  -1  -7   9         46.52         50.37        13.75 o
   0  -7   9        293.30        328.23        36.22 o
   1  -7   9         94.41         78.36        14.96 o
   2  -7   9        214.39        204.68        21.27 o
   3  -7   9          0.15         -1.47         9.58 o
   4  -7   9         63.15         31.32        20.65 o
   5  -7   9         14.81         36.68        21.06 o
   6  -7   9         36.91         55.79        15.48 o
   7  -7   9         17.03         21.92        14.79 o
 -10  -6   9         29.30         14.89        40.44 o
  -9  -6   9        153.79        144.36        46.20 o
  -8  -6   9         78.56         66.06        51.38 o
  -7  -6   9          0.41         19.62        37.49 o
  -6  -6   9         10.26          9.25        16.31 o
  -5  -6   9         31.81         46.95        16.94 o
  -4  -6   9         99.14        125.08        17.33 o
  -3  -6   9         40.08         49.29        13.69 o
  -2  -6   9         28.77         30.35        12.93 o
  -1  -6   9        285.50        261.02        21.60 o
   0  -6   9         45.68         49.25        12.66 o
   1  -6   9         42.40         65.38        13.68 o
   2  -6   9        251.92        232.45        20.72 o
   3  -6   9        333.00        302.56        23.22 o
   4  -6   9          3.34          9.93        13.47 o
   5  -6   9         10.53         12.26        12.28 o
   6  -6   9          0.52         -6.31        10.76 o
   7  -6   9          7.10         10.56        11.88 o
   8  -6   9          4.71         10.86        14.12 o
 -10  -5   9         14.10         -2.64        34.16 o
  -9  -5   9          5.09         38.31        38.79 o
  -8  -5   9         46.06         68.43        37.39 o
  -7  -5   9         17.95         28.28        25.79 o
  -6  -5   9         45.33         34.70        18.82 o
  -5  -5   9         48.78         20.87        16.02 o
  -4  -5   9          9.25         13.74        15.17 o
  -3  -5   9        464.02        507.05        28.40 o
  -2  -5   9        208.96        215.12        19.59 o
  -1  -5   9         66.41         42.10        10.86 o
   0  -5   9         44.47         41.89        11.19 o
   1  -5   9         65.20         58.69        11.97 o
   2  -5   9         26.40         23.22        10.48 o
   3  -5   9         28.69         20.71        10.02 o
   4  -5   9        706.10        638.14        48.96 o
   5  -5   9        259.75        207.32        25.91 o
   6  -5   9         23.04          9.93        10.66 o
   7  -5   9         10.63          8.27        10.78 o
   8  -5   9         19.21         21.69        13.56 o
   9  -5   9          1.96         -6.48        18.11 o
 -11  -4   9          0.93         16.77        42.12 o
 -10  -4   9         91.01         56.39        42.02 o
  -9  -4   9        143.49         91.48        36.94 o
  -8  -4   9         60.61         68.71        21.19 o
  -7  -4   9        100.73         89.07        23.70 o
  -6  -4   9        598.88        616.97        58.34 o
  -5  -4   9         97.96        126.35        29.79 o
  -4  -4   9         68.69         80.18        18.94 o
  -3  -4   9        711.29        756.90        72.56 o
  -2  -4   9        267.71        292.98        19.18 o
  -1  -4   9          7.08          6.21         7.18 o
   0  -4   9        336.29        339.16        19.92 o
   1  -4   9         99.16        101.99        12.74 o
   2  -4   9         11.44          5.17         7.78 o
   3  -4   9         97.58         92.83        13.34 o
   4  -4   9        385.42        456.89        24.92 o
   5  -4   9         58.39         77.23        14.30 o
   6  -4   9         17.54         23.33        12.28 o
   7  -4   9          0.10          1.18        10.85 o
   8  -4   9          7.22          3.80        11.29 o
   9  -4   9         19.18         -6.84        15.30 o
 -11  -3   9         94.83        118.57        45.24 o
 -10  -3   9         16.11          4.46        32.45 o
  -9  -3   9         44.82         -2.64        30.53 o
  -8  -3   9        110.24        127.53        23.06 o
  -7  -3   9        117.67        129.91        24.25 o
  -6  -3   9         18.71          3.60        14.68 o
  -5  -3   9        876.67        802.69        43.15 o
  -4  -3   9          5.50          7.31        11.86 o
  -3  -3   9         11.84          7.73        10.72 o
  -2  -3   9         90.99        118.50        13.73 o
  -1  -3   9       4076.76       3951.77       100.09 o
   0  -3   9        243.23        212.45        15.63 o
   1  -3   9        147.86        137.37        13.18 o
   2  -3   9        291.97        380.18        47.93 o
   3  -3   9        157.81        155.89        16.29 o
   4  -3   9          8.10          8.42         7.72 o
   5  -3   9        389.81        396.12        23.57 o
   6  -3   9          3.77          6.54         9.58 o
   7  -3   9         60.90         58.49        15.21 o
   8  -3   9          4.10         -0.81        11.41 o
   9  -3   9         14.89         11.24        19.96 o
  10  -3   9         13.06         12.18        16.90 o
 -11  -2   9         24.41         35.57        41.47 o
 -10  -2   9         63.00         75.18        44.86 o
  -9  -2   9         73.89         86.76        30.83 o
  -8  -2   9         61.64         61.10        18.67 o
  -7  -2   9        126.90        136.78        22.44 o
  -6  -2   9        460.77        495.36        85.20 o
  -5  -2   9        151.10        172.87        24.20 o
  -4  -2   9        220.84        262.47        25.01 o
  -3  -2   9        156.31        208.09        22.37 o
  -2  -2   9         47.39         55.36        14.45 o
  -1  -2   9        940.89        996.92        32.90 o
   0  -2   9        339.15        333.60        16.98 o
   1  -2   9        619.53        677.02        31.43 o
   2  -2   9         90.51        104.22        15.45 o
   3  -2   9        227.53        267.15        16.55 o
   4  -2   9        317.93        385.15        23.11 o
   5  -2   9          8.28         12.65         8.52 o
   6  -2   9          0.56          8.27         8.82 o
   7  -2   9          0.75          0.87        11.66 o
   8  -2   9          2.67          7.83        11.96 o
   9  -2   9          7.74          4.55        12.60 o
  10  -2   9         13.07         36.61        17.26 o
 -11  -1   9          3.47        -22.95        31.69 o
 -10  -1   9          1.72          2.89        18.30 o
  -9  -1   9          0.26         -3.94        14.01 o
  -8  -1   9        285.46        292.04        35.95 o
  -7  -1   9        347.48        345.76        31.74 o
  -6  -1   9          0.68        -17.02        25.12 o
  -5  -1   9          6.95         -5.30        34.14 o
  -4  -1   9        150.54        150.49        19.14 o
  -3  -1   9        217.03        202.62        20.26 o
  -2  -1   9        181.24        152.66        17.17 o
  -1  -1   9        343.53        288.37        21.34 o
   0  -1   9        383.39        291.74        14.80 o
   1  -1   9        564.57        548.03        21.07 o
   2  -1   9        425.26        343.24        27.63 o
   3  -1   9        106.13        114.26        12.72 o
   4  -1   9        112.35        112.77        12.08 o
   5  -1   9        289.77        284.03        18.07 o
   6  -1   9         20.14         22.14         8.89 o
   7  -1   9         24.04         32.19        14.76 o
   8  -1   9        145.65        173.76        65.87 o
   9  -1   9          4.15         -2.79        11.55 o
  10  -1   9          0.32          1.65        20.51 o
  11  -1   9         33.42          3.81        34.68 o
 -10   0   9         24.35         35.45        18.64 o
  -9   0   9         41.87        102.82        22.94 o
  -8   0   9          0.03          5.88        13.82 o
  -7   0   9          4.20          7.22        13.30 o
  -6   0   9          6.95         -1.10        10.98 o
  -5   0   9        200.56        231.17        23.80 o
  -4   0   9          6.00          4.93         9.50 o
  -3   0   9       1105.76       1267.22        71.36 o
  -2   0   9         22.61         19.57         9.66 o
  -1   0   9       2676.65       3051.79        95.04 o
   0   0   9        132.41        119.55        14.05 o
   1   0   9       5951.32       7186.13       167.34 o
   2   0   9          5.01          5.44         4.99 o
   3   0   9        980.48       1169.43        34.79 o
   4   0   9          0.37          0.97         5.69 o
   5   0   9          3.72         -0.14         6.91 o
   6   0   9        102.03        104.94        27.37 o
   7   0   9       1444.92       1604.59        65.47 o
   8   0   9         83.62        102.92        24.90 o
   9   0   9          6.12         -1.34        19.96 o
  10   0   9          1.29         -1.41        22.02 o
  11   0   9         29.46          4.05        24.46 o
 -10   1   9         20.54         32.48        20.33 o
  -9   1   9         73.63        135.39        81.25 o
  -8   1   9        226.15        204.82        27.05 o
  -7   1   9         40.74         73.42        45.74 o
  -6   1   9         12.73         11.42        12.73 o
  -5   1   9         46.47         54.56        14.94 o
  -4   1   9        287.62        275.43        35.33 o
  -3   1   9        210.85        173.00        18.06 o
  -2   1   9        381.09        320.68        24.76 o
  -1   1   9       1292.80       1170.61        42.97 o
   0   1   9        692.25        554.81        49.00 o
   1   1   9        178.80        156.68        14.59 o
   2   1   9       1418.46       1265.24        47.82 o
   3   1   9        213.45        202.21        17.03 o
   4   1   9        117.42        110.98        14.15 o
   5   1   9          6.07          2.48         7.68 o
   6   1   9        168.95        179.25        31.01 o
   7   1   9         19.88         27.28        11.78 o
   8   1   9        145.52        153.19        20.09 o
   9   1   9          6.34         -3.19        24.11 o
  10   1   9          4.12         12.97        20.20 o
  11   1   9         26.15         14.54        22.02 o
 -10   2   9         25.75         79.86        75.44 o
  -9   2   9        140.84        156.85        28.10 o
  -8   2   9        313.73        310.70        33.75 o
  -7   2   9        298.83        307.77        43.15 o
  -6   2   9        187.05        222.51        39.41 o
  -5   2   9        307.38        296.42        25.99 o
  -4   2   9         32.11         32.64        11.48 o
  -3   2   9          6.52         -2.55         7.02 o
  -2   2   9        202.42        198.09        16.61 o
  -1   2   9         66.18         80.74        10.51 o
   0   2   9        107.52        110.99        10.31 o
   1   2   9       1351.49       1390.83        75.80 o
   2   2   9         21.56         19.88         7.26 o
   3   2   9          6.86         17.55         7.49 o
   4   2   9        150.94        152.60        15.29 o
   5   2   9        100.65        105.35        14.25 o
   6   2   9          3.75         12.47        13.50 o
   7   2   9         22.81         42.70        11.99 o
   8   2   9         64.34         50.87        30.35 o
   9   2   9         31.64         35.43        23.29 o
  10   2   9         40.67         12.48        17.80 o
  11   2   9          0.26         14.58        16.70 o
  12   2   9          4.39          7.75        26.62 o
 -10   3   9          3.74         49.29        53.30 o
  -9   3   9         14.08         -5.19        17.21 o
  -8   3   9         29.62         25.91        17.72 o
  -7   3   9        215.92        215.33        28.52 o
  -6   3   9         90.25        119.44        30.42 o
  -5   3   9        171.25        189.01        28.02 o
  -4   3   9          1.00          8.63         9.85 o
  -3   3   9         24.87         24.54        10.15 o
  -2   3   9          1.53          3.95         9.02 o
  -1   3   9       1745.38       1591.05        93.34 o
   0   3   9        397.68        389.31        18.60 o
   1   3   9          0.39         -6.69         6.69 o
   2   3   9         51.65         48.80         9.74 o
   3   3   9        201.39        235.11        18.33 o
   4   3   9        166.32        173.69        16.45 o
   5   3   9        898.39        825.61        36.63 o
   6   3   9         32.45         23.85         8.65 o
   7   3   9        494.98        482.73        45.65 o
   8   3   9          2.21         35.53        22.09 o
   9   3   9         13.30          6.52        21.06 o
  10   3   9          0.10        -11.04        19.10 o
  11   3   9          0.39         -0.41        17.18 o
  12   3   9          0.03         -3.12        29.12 o
  -9   4   9         14.76          4.11        33.46 o
  -8   4   9          3.90         31.27        16.86 o
  -7   4   9        197.13        205.26        28.10 o
  -6   4   9         48.62         16.04        23.75 o
  -5   4   9        468.01        417.91        31.99 o
  -4   4   9          2.54         -3.58        15.91 o
  -2   4   9        184.95        151.12        15.67 o
  -1   4   9        231.17        239.11        18.11 o
   0   4   9        378.11        345.69        18.20 o
   1   4   9         42.30         29.60        13.89 o
   2   4   9          0.06         -1.57         5.35 o
   3   4   9         37.04         35.10        18.69 o
   4   4   9        243.68        243.75        18.35 o
   5   4   9        151.90        165.57        16.18 o
   6   4   9         16.56          5.25        15.40 o
   7   4   9         30.17         16.81        20.00 o
   8   4   9         14.46         46.00        25.38 o
   9   4   9          0.75        -20.72        20.72 o
  10   4   9         83.16        107.90        32.24 o
  11   4   9          8.33         10.15        19.21 o
  12   4   9          1.03          8.88        23.08 o
  -9   5   9         42.40         81.04        27.71 o
  -8   5   9          1.90          3.64        18.59 o
  -7   5   9        211.03        234.15        30.22 o
  -6   5   9         12.47          8.27        18.35 o
  -5   5   9         50.90         53.22        17.98 o
  -4   5   9        127.95        122.20        20.97 o
  -3   5   9          4.23         -3.28         9.94 o
  -2   5   9         37.38         40.67        11.53 o
  -1   5   9        669.79        538.56        26.31 o
   0   5   9        326.47        288.28        17.46 o
   1   5   9        282.40        243.41        22.36 o
   2   5   9          2.87          2.99         6.69 o
   3   5   9        154.33        151.74        15.14 o
   4   5   9        146.87        140.36        42.82 o
   5   5   9        173.08        149.17        27.34 o
   6   5   9         48.65         68.43        25.38 o
   7   5   9         48.80         39.82        26.86 o
   8   5   9         73.51         40.27        30.49 o
   9   5   9        135.15        253.26        45.41 o
  10   5   9         63.34         80.02        34.74 o
  11   5   9          3.60         27.89        33.65 o
  12   5   9         18.60          1.06        27.82 o
  -8   6   9         14.82         30.97        32.64 o
  -7   6   9         25.43         38.67        20.49 o
  -6   6   9        220.15        259.55        31.96 o
  -5   6   9          8.34         10.95        14.87 o
  -4   6   9        368.04        392.62        31.69 o
  -3   6   9        165.34        148.90        20.32 o
  -2   6   9        769.55        669.22        35.29 o
  -1   6   9          0.63         -2.75        12.14 o
   0   6   9        420.65        438.34        30.32 o
   1   6   9       1676.64       1660.04       112.52 o
   2   6   9         16.48         24.53        13.84 o
   3   6   9         13.40         11.94         7.80 o
   4   6   9        280.35        282.35        33.85 o
   5   6   9          1.66        -12.48        12.48 o
   6   6   9         71.38         53.06        22.64 o
   7   6   9        186.07        159.28        33.17 o
   8   6   9        381.33        340.80        45.79 o
   9   6   9         34.66         36.94        26.68 o
  10   6   9         13.57         17.46        30.94 o
  11   6   9          6.07          8.88        27.27 o
  12   6   9          0.23         -4.08        29.81 o
  -8   7   9         13.14         16.94        33.99 o
  -7   7   9         26.58         36.08        22.02 o
  -6   7   9         27.03         28.24        19.56 o
  -5   7   9          1.73         17.14        47.74 o
  -4   7   9        137.42        121.89        21.64 o
  -3   7   9         41.53         27.25        15.01 o
  -2   7   9        308.90        322.61        26.02 o
  -1   7   9         51.94         47.48        13.81 o
   0   7   9        268.73        263.64        20.79 o
   1   7   9        171.06        146.56        24.18 o
   2   7   9        210.10        243.46        20.23 o
   3   7   9         83.18         52.82        16.74 o
   4   7   9         12.42          4.36        13.34 o
   5   7   9         68.13         43.18        19.45 o
   6   7   9         94.39        142.38        30.42 o
   7   7   9          0.27          5.83        18.38 o
   8   7   9         40.72         55.39        25.55 o
   9   7   9         42.45         26.72        23.19 o
  10   7   9          3.78         -2.54        29.43 o
  11   7   9         25.48         29.63        29.19 o
  12   7   9         23.54         29.98        35.77 o
  -7   8   9         15.72         15.81        19.99 o
  -6   8   9         14.15          5.89        17.82 o
  -5   8   9        232.06        267.31        34.23 o
  -4   8   9        104.57        109.71        23.68 o
  -3   8   9          0.19         20.68        14.08 o
  -2   8   9          0.01         13.13        11.84 o
  -1   8   9        242.96        293.44        27.92 o
   0   8   9         60.50         68.22        21.47 o
   1   8   9        579.35        612.02        32.72 o
   2   8   9        282.43        276.77        21.92 o
   3   8   9         49.35         57.14        18.42 o
   4   8   9        123.38        115.62        27.06 o
   5   8   9         11.68         10.94        15.09 o
   6   8   9         13.10          7.00        15.47 o
   7   8   9        306.74        330.61        45.07 o
   8   8   9         19.18         18.90        20.96 o
   9   8   9          4.43          1.06        22.64 o
  10   8   9         57.34         21.16        27.34 o
  11   8   9         30.71         30.29        30.08 o
  -6   9   9         12.14         -7.70        19.68 o
  -5   9   9          8.59        -17.46        25.54 o
  -4   9   9         61.48         58.40        20.33 o
  -3   9   9         21.11          3.60        16.56 o
  -2   9   9         18.39         36.36        20.96 o
  -1   9   9          1.84         -0.89        21.20 o
   0   9   9         41.33         49.97        22.71 o
   1   9   9          0.34          6.06        17.72 o
   2   9   9        300.04        400.68        42.91 o
   3   9   9        149.65        125.50        25.35 o
   4   9   9          1.49         -4.87        10.53 o
   5   9   9         36.17         38.45        20.61 o
   6   9   9        175.75        208.95        36.63 o
   7   9   9          5.00         19.72        20.99 o
   8   9   9         24.08         27.61        22.88 o
   9   9   9         39.75         42.50        31.80 o
  10   9   9          3.26          3.88        29.63 o
  11   9   9          0.01          3.91        24.80 o
  -5  10   9          9.07         25.52        24.15 o
  -4  10   9          1.27        -13.39        18.31 o
  -3  10   9         20.73         18.47        15.26 o
  -2  10   9         75.14         54.67        24.70 o
  -1  10   9          1.32        -18.73        18.73 o
   0  10   9         20.83         28.13        20.34 o
   1  10   9        280.48        289.52        41.09 o
   2  10   9         81.23         84.34        25.18 o
   3  10   9         10.91         22.50        19.45 o
   4  10   9        190.17        190.57        33.03 o
   5  10   9         10.03         19.17        17.80 o
   6  10   9          7.75          6.76        18.59 o
   7  10   9         17.14         17.18        19.76 o
   8  10   9         79.63         73.26        33.00 o
   9  10   9          0.40        -13.07        22.95 o
  10  10   9         11.51         -4.22        33.03 o
  11  10   9          0.05         -4.05        37.15 o
  -4  11   9          1.13          6.29        21.59 o
  -2  11   9         21.72         22.33        21.57 o
   2  11   9          1.10         -4.80        17.39 o
   3  11   9        260.39        323.17        45.65 o
   4  11   9          0.76         -2.57        12.11 o
   5  11   9         36.63         45.62        23.32 o
   6  11   9          4.83         14.17        21.03 o
   7  11   9          0.35          6.14        18.97 o
   8  11   9          3.28         11.73        24.42 o
   9  11   9         56.55         57.45        30.73 o
  10  11   9          1.62        -19.86        31.66 o
   2  12   9         97.84        100.77        32.93 o
   3  12   9         31.90         48.16        25.00 o
   4  12   9        141.54        159.32        34.85 o
   5  12   9          1.46         14.75        16.98 o
   6  12   9         21.45         23.77        22.47 o
   7  12   9         12.61         17.22        25.21 o
   8  12   9         22.75          8.92        28.91 o
   9  12   9          2.76        -25.14        25.14 o
   3  13   9        134.14        174.65        39.34 o
   4  13   9          7.29         -7.20        16.26 o
   5  13   9          0.01        -13.86        15.61 o
   6  13   9         29.51         31.80        25.14 o
   7  13   9          0.01          2.40        22.09 o
   8  13   9          0.06         -6.07        33.48 o
   3  14   9          5.17          6.89        23.46 o
   4  14   9          0.03          1.23        22.57 o
   5  14   9         18.21         17.80        24.46 o
   6  14   9          0.00         -2.98        23.46 o
  -5 -11  10        102.72        -11.25        39.44 o
  -4 -11  10         73.36         48.45        27.13 o
  -3 -11  10          6.88         14.40        16.51 o
  -2 -11  10          0.90          4.39        18.58 o
  -1 -11  10          8.46         -2.46        15.25 o
   0 -11  10          2.45         16.36        15.45 o
  -7 -10  10         12.14         18.73        36.87 o
  -6 -10  10          6.09        307.90        60.61 o
  -5 -10  10         70.15         11.46        34.50 o
  -4 -10  10         24.60        -22.88        32.72 o
  -3 -10  10         80.85         69.92        20.94 o
  -2 -10  10          4.86          5.63        13.52 o
  -1 -10  10          0.33          9.46        12.50 o
   0 -10  10          7.31          9.50        15.39 o
   1 -10  10         71.89         78.90        18.50 o
   2 -10  10         27.58         29.83        18.58 o
   3 -10  10         12.71         18.08        27.54 o
  -8  -9  10          0.04         62.01        48.05 o
  -7  -9  10          0.07         24.28        38.83 o
  -6  -9  10          1.34         10.29        32.52 o
  -5  -9  10         43.86         13.89        34.64 o
  -4  -9  10         99.54         22.50        30.53 o
  -3  -9  10          0.76         21.63        18.22 o
  -2  -9  10        173.43        164.58        20.92 o
  -1  -9  10        190.95        189.37        31.27 o
   0  -9  10        130.34        123.27        20.73 o
   1  -9  10          2.65          1.26        11.49 o
   2  -9  10         59.41         76.33        19.04 o
   3  -9  10         45.57         31.27        17.01 o
   4  -9  10         21.71         28.56        18.11 o
   5  -9  10          2.48         95.63        31.80 o
  -9  -8  10         12.70         33.92        52.31 o
  -8  -8  10        109.07        180.65        62.53 o
  -7  -8  10          6.44        123.55        44.42 o
  -6  -8  10          9.35          0.45        33.51 o
  -5  -8  10         13.99         11.90        34.71 o
  -4  -8  10         36.10         47.10        26.79 o
  -3  -8  10         46.29         51.33        14.95 o
  -2  -8  10        237.67        226.37        25.08 o
  -1  -8  10         12.63        375.16        48.16 o
   0  -8  10         57.39         63.55        15.43 o
   1  -8  10         46.48         30.74        12.60 o
   2  -8  10          4.71         -6.18        12.86 o
   3  -8  10         28.19         33.49        14.50 o
   4  -8  10         92.27        109.59        19.33 o
   5  -8  10          5.69          3.84        15.30 o
   6  -8  10         14.71        -38.38        38.38 o
  -9  -7  10          0.76         44.93        52.99 o
  -8  -7  10        111.01        138.09        54.95 o
  -7  -7  10        285.27        290.10        55.53 o
  -6  -7  10          0.60         17.01        35.36 o
  -5  -7  10         11.78         37.21        16.75 o
  -4  -7  10         12.78         23.37        14.38 o
  -3  -7  10        485.42        485.13        28.88 o
  -2  -7  10         85.46         56.06        17.07 o
  -1  -7  10          4.53          2.57         9.73 o
   0  -7  10          2.10         17.46        11.06 o
   1  -7  10          0.26         -9.74         9.74 o
   2  -7  10         19.79         25.10        12.39 o
   3  -7  10          1.86         -4.40        10.55 o
   4  -7  10         31.01         39.44        14.38 o
   5  -7  10         82.73         21.30        26.45 o
   6  -7  10          4.04         23.26        16.46 o
   7  -7  10         12.80         17.22        27.44 o
 -10  -6  10         83.98         91.82        45.38 o
  -9  -6  10         45.00        147.25        54.02 o
  -8  -6  10         77.53        120.63        45.65 o
  -7  -6  10          6.23         -2.23        42.08 o
  -6  -6  10         98.75        141.00        26.46 o
  -5  -6  10        209.71        244.16        29.58 o
  -4  -6  10         15.46         45.46        17.56 o
  -3  -6  10         83.17        116.48        20.90 o
  -2  -6  10        188.08        178.36        19.30 o
  -1  -6  10         11.21         17.10        10.96 o
   0  -6  10          0.36         10.03         9.62 o
   1  -6  10          2.07          1.37         9.95 o
   2  -6  10         14.45          3.83        10.34 o
   3  -6  10         80.15         75.15        14.46 o
   4  -6  10        191.94        179.43        19.88 o
   5  -6  10         39.47         50.57        17.32 o
   6  -6  10          0.26          5.30        12.29 o
   7  -6  10          5.50          5.47        13.06 o
  -9  -5  10          7.94         64.41        38.21 o
  -8  -5  10         34.05         47.30        43.94 o
  -7  -5  10         35.20         59.21        35.98 o
  -6  -5  10         15.34         17.55        16.52 o
  -5  -5  10        356.71        382.50        36.35 o
  -4  -5  10        111.32        132.46        23.25 o
  -3  -5  10          3.56          0.53        34.25 o
  -2  -5  10         18.93         24.47         9.82 o
  -1  -5  10        205.92        184.18        18.20 o
   0  -5  10         33.97         34.42        20.28 o
   1  -5  10         50.10         57.18        13.20 o
   2  -5  10        170.91        168.88        18.06 o
   3  -5  10        217.02        191.31        18.87 o
   4  -5  10          1.15         -8.79         8.79 o
   5  -5  10        118.38        102.79        19.99 o
   6  -5  10        122.40        105.75        37.74 o
   7  -5  10          4.29         10.86        33.20 o
   8  -5  10          7.25         -2.10        13.79 o
 -10  -4  10          3.54         42.19        38.72 o
  -9  -4  10        311.56        228.67        46.27 o
  -8  -4  10          3.53        -11.17        16.11 o
  -7  -4  10         10.22         12.71        25.95 o
  -6  -4  10        252.58        241.18        29.95 o
  -5  -4  10        195.01        216.29        27.55 o
  -4  -4  10        182.43        222.46        28.25 o
  -3  -4  10         77.74         90.81        19.60 o
  -2  -4  10       1018.24       1065.14        47.30 o
  -1  -4  10          9.45         12.24         8.39 o
   0  -4  10        214.18        259.93        19.18 o
   1  -4  10        641.53        703.54        58.41 o
   2  -4  10         52.60         49.79        12.06 o
   3  -4  10         68.31         55.46        12.51 o
   4  -4  10         36.23         27.02        10.99 o
   5  -4  10        269.58        300.51        41.55 o
   6  -4  10          7.14          8.25        12.24 o
   7  -4  10         13.43         45.58        15.65 o
   8  -4  10          1.52         -9.78        13.19 o
   9  -4  10          0.04         -2.58        14.53 o
 -10  -3  10        127.45         94.12        39.58 o
  -9  -3  10         42.28         35.98        34.85 o
  -8  -3  10        126.59        138.26        25.41 o
  -7  -3  10         31.83         42.47        18.26 o
  -6  -3  10          0.82        -19.58        19.58 o
  -5  -3  10          9.67         20.03        15.89 o
  -4  -3  10       1211.23       1105.80        66.57 o
  -3  -3  10          2.71          9.37        28.11 o
  -2  -3  10        158.92        123.30        18.84 o
  -1  -3  10          0.28         -0.48         6.19 o
   0  -3  10       2065.77       1982.97        93.00 o
   1  -3  10         91.93         93.20        12.15 o
   2  -3  10        128.80        129.19        17.30 o
   3  -3  10        147.34        145.46        23.09 o
   4  -3  10         28.05         46.07        14.91 o
   5  -3  10          6.67         -3.60         8.87 o
   6  -3  10          2.91         -3.60        11.74 o
   7  -3  10         17.86         19.36        28.54 o
   8  -3  10          0.35         11.86        18.08 o
   9  -3  10          0.04         -6.48        13.70 o
  10  -3  10          3.07        -11.97        16.57 o
 -10  -2  10         55.24        113.36        45.14 o
  -9  -2  10         71.02        139.31        37.76 o
  -8  -2  10          7.76         33.90        17.10 o
  -7  -2  10          0.05         -6.84        14.45 o
  -6  -2  10          0.09         -7.36        24.90 o
  -5  -2  10        245.31        294.31        61.89 o
  -4  -2  10         63.16         34.44        29.55 o
  -3  -2  10        456.23        466.54        30.37 o
  -2  -2  10        274.21        369.69        27.51 o
  -1  -2  10        199.37        246.37        46.41 o
   0  -2  10        231.38        204.66        14.78 o
   1  -2  10        102.48         83.68        10.63 o
   2  -2  10         26.42         33.98         8.11 o
   3  -2  10        149.35        149.24        13.28 o
   4  -2  10        195.45        288.70        56.32 o
   5  -2  10          5.78          9.54        11.13 o
   6  -2  10         58.34         57.78        24.11 o
   7  -2  10        191.38        195.70        55.38 o
   8  -2  10          0.99         -3.25        11.71 o
   9  -2  10          0.00          7.37        13.95 o
  10  -2  10          0.70          3.17        14.06 o
 -10  -1  10         17.59         56.75        79.81 o
  -9  -1  10          1.02         24.25        31.64 o
  -8  -1  10         64.10         80.13        23.15 o
  -7  -1  10        222.82        225.52        39.17 o
  -6  -1  10        629.46        576.68        52.55 o
  -5  -1  10         31.00         -7.45        29.94 o
  -4  -1  10          0.23         -4.17        11.22 o
  -3  -1  10        205.74        197.59        21.39 o
  -2  -1  10         13.08          2.51        10.47 o
  -1  -1  10         90.01         82.47        13.57 o
   0  -1  10        233.92        244.06        24.76 o
   1  -1  10        143.88        136.12        11.47 o
   2  -1  10        500.76        525.67        29.98 o
   3  -1  10        235.97        264.62        16.55 o
   4  -1  10          1.04         -2.39         9.69 o
   5  -1  10        349.60        395.99        29.91 o
   6  -1  10        249.82        222.52        24.62 o
   7  -1  10         95.88         81.61        18.17 o
   8  -1  10          0.23          2.12        13.50 o
   9  -1  10          1.07         -3.12        21.47 o
  10  -1  10         17.18         -2.40        20.44 o
 -10   0  10          2.23          3.34        17.92 o
  -9   0  10         14.12         23.49        18.01 o
  -8   0  10        243.26        212.48        29.45 o
  -7   0  10          0.03         13.05        14.69 o
  -6   0  10          0.44         -3.63        11.93 o
  -5   0  10          1.70         -2.55        14.49 o
  -4   0  10         69.42         86.20        16.09 o
  -3   0  10          1.17         -3.62         7.47 o
  -2   0  10       2126.39       2373.19       134.38 o
  -1   0  10         24.92         16.79         9.44 o
   0   0  10          8.73         -3.04         7.19 o
   1   0  10         18.37         20.52         6.44 o
   2   0  10       1010.96       1191.04        35.22 o
   3   0  10          0.05         -6.74         6.74 o
   4   0  10        261.52        307.38        27.23 o
   5   0  10         12.38         17.57         9.97 o
   6   0  10        217.71        272.86        25.97 o
   7   0  10          0.05         -1.85        10.15 o
   8   0  10         22.28         31.66        14.71 o
   9   0  10          0.79         -9.02        25.42 o
  10   0  10          0.54         16.39        21.23 o
  11   0  10          0.06         -6.93        24.08 o
 -10   1  10          7.16         -0.99        17.14 o
  -9   1  10          0.10          2.71        16.50 o
  -8   1  10          5.29         -3.15        20.34 o
  -7   1  10        471.18        381.87        33.88 o
  -6   1  10        369.60        347.20        30.37 o
  -5   1  10          0.02         50.57        64.23 o
  -4   1  10         26.49         18.65        11.42 o
  -3   1  10        212.08        286.89        89.71 o
  -2   1  10         66.14         48.53        14.03 o
  -1   1  10        346.51        307.27        19.20 o
   0   1  10        364.10        331.90        18.75 o
   1   1  10          2.25          3.88        11.70 o
   2   1  10        283.81        245.51        43.59 o
   3   1  10        821.37        684.84        39.99 o
   4   1  10          9.56          3.35         8.08 o
   5   1  10        243.11        240.07        21.24 o
   6   1  10        379.03        348.64        26.03 o
   7   1  10        233.60        286.31        35.48 o
   8   1  10        102.87        108.28        31.80 o
   9   1  10         19.58        -16.15        16.15 o
  10   1  10          3.93          2.44        20.10 o
  11   1  10          0.23          9.47        22.19 o
 -10   2  10         27.69         38.35        23.75 o
  -9   2  10         61.47         82.73        23.62 o
  -8   2  10        223.10        225.43        30.47 o
  -7   2  10         80.59         74.26        18.99 o
  -6   2  10        139.86        125.37        21.61 o
  -5   2  10        350.42        308.26        37.88 o
  -4   2  10        197.39        199.38        33.89 o
  -3   2  10        257.41        258.63        21.35 o
  -2   2  10        466.42        403.84        24.56 o
  -1   2  10         52.29         62.10        10.46 o
   0   2  10        705.82        748.07        29.59 o
   1   2  10        236.25        269.28        30.90 o
   2   2  10        330.35        390.42        22.11 o
   3   2  10        115.69        127.69        39.50 o
   4   2  10        394.10        424.46        25.53 o
   5   2  10        280.62        315.83        36.41 o
   6   2  10         12.22          8.38         9.51 o
   7   2  10         27.64         22.48        12.29 o
   8   2  10         30.44         46.20        23.22 o
   9   2  10          0.68          3.74        18.04 o
  10   2  10          0.04         -2.95        22.77 o
  11   2  10         50.63         -6.55        20.34 o
  -9   3  10         12.41         19.17        20.25 o
  -8   3  10         21.44          8.57        15.32 o
  -7   3  10          0.92         -9.20        11.11 o
  -6   3  10        168.02        136.14        23.40 o
  -5   3  10          8.19         14.53        21.57 o
  -4   3  10        615.47        475.59        30.22 o
  -3   3  10         37.88         27.88        11.15 o
  -2   3  10         15.76         15.26         8.18 o
  -1   3  10        127.91        120.12        13.78 o
   0   3  10       2589.35       2219.02       117.92 o
   1   3  10        486.48        438.24        36.70 o
   2   3  10        122.61         99.53        13.27 o
   3   3  10        458.86        399.67        56.51 o
   4   3  10         31.07         29.50         9.46 o
   5   3  10         85.11         87.69        13.35 o
   6   3  10        531.95        503.98        36.96 o
   7   3  10         39.12         53.88        21.88 o
   8   3  10         19.56         -0.03        14.89 o
   9   3  10         37.28         33.27        23.73 o
  10   3  10         40.19          9.26        21.75 o
  11   3  10          2.61          7.82        20.44 o
  -9   4  10          4.08         24.83        45.62 o
  -8   4  10         10.12         26.94        32.82 o
  -7   4  10         62.01         51.19        23.99 o
  -6   4  10          4.07         16.82        14.19 o
  -5   4  10        325.68        333.58        49.94 o
  -4   4  10        294.06        267.04        25.69 o
  -3   4  10        139.36        146.38        18.26 o
  -2   4  10          9.99         14.57         8.47 o
  -1   4  10        433.89        342.06        19.97 o
   0   4  10          0.94          1.71        13.00 o
   1   4  10        269.35        226.48        29.09 o
   2   4  10        412.52        427.11        23.62 o
   3   4  10         24.97         25.57         8.85 o
   4   4  10        199.46        206.66        21.87 o
   5   4  10        639.22        683.54        89.90 o
   6   4  10        317.07        371.77        43.08 o
   7   4  10        227.13        252.44        38.86 o
   8   4  10         41.32         39.44        25.42 o
   9   4  10        208.36        211.25        42.05 o
  10   4  10          2.43         -8.92        21.23 o
  11   4  10         31.26         15.81        17.22 o
  12   4  10          1.74          3.43        20.65 o
  -9   5  10          7.59         38.93        49.08 o
  -8   5  10         72.77         81.01        30.78 o
  -7   5  10          2.56         -7.12        17.41 o
  -6   5  10        355.51        317.82        31.94 o
  -5   5  10         22.66          3.65        15.54 o
  -4   5  10          2.54         -1.33        15.78 o
  -3   5  10         36.29         29.75        12.52 o
  -2   5  10        431.91        426.37        42.15 o
  -1   5  10         32.26         35.20        12.30 o
   0   5  10        615.92        581.20        45.82 o
   1   5  10        204.29        203.43        27.75 o
   2   5  10          0.12          2.04         6.86 o
   3   5  10         15.35         16.23         9.02 o
   4   5  10        155.34        150.71        15.74 o
   5   5  10          0.30          1.68        13.79 o
   6   5  10        195.21        211.97        34.37 o
   7   5  10          0.09         -1.41        17.18 o
   8   5  10         60.61         49.08        27.54 o
   9   5  10         13.73         24.01        22.50 o
  10   5  10         27.65         48.29        31.42 o
  11   5  10          1.81         -3.91        26.41 o
  12   5  10         25.52         16.46        25.93 o
  -8   6  10         19.81         48.83        27.01 o
  -7   6  10          3.75         -1.76        17.65 o
  -6   6  10          0.05         -3.47        12.08 o
  -5   6  10        264.43        339.56        43.83 o
  -4   6  10          0.91         12.21        14.73 o
  -3   6  10        112.12        143.66        20.77 o
  -2   6  10         88.16         76.87        14.37 o
  -1   6  10         28.11         65.65        22.33 o
   0   6  10         55.99         86.19        21.57 o
   1   6  10        389.58        359.88        22.84 o
   2   6  10        860.57        818.70        39.48 o
   3   6  10        186.36        178.18        17.09 o
   4   6  10         34.50         29.43        17.15 o
   5   6  10         37.45         56.42        20.31 o
   6   6  10         35.51         31.90        23.25 o
   7   6  10        181.76        166.18        33.92 o
   8   6  10        150.00        120.80        33.82 o
   9   6  10          0.32         -0.24        20.13 o
  10   6  10          0.00         10.36        29.91 o
  11   6  10          0.26          5.97        27.85 o
  12   6  10          9.30         26.62        33.37 o
  -8   7  10          1.21        -13.99        39.14 o
  -7   7  10        112.31        151.36        29.00 o
  -6   7  10         22.02         18.82        16.91 o
  -5   7  10         21.23         31.94        15.77 o
  -4   7  10         48.34         33.62        24.99 o
  -3   7  10        102.86         93.46        28.40 o
  -2   7  10         74.76         66.25        17.37 o
  -1   7  10        191.82        196.05        35.02 o
   0   7  10          5.18         20.34        19.72 o
   1   7  10         59.38         44.42        17.29 o
   2   7  10          1.04          1.47        12.31 o
   3   7  10       1095.64        954.58        61.22 o
   4   7  10         16.31          0.62        11.25 o
   5   7  10         92.29         89.79        24.94 o
   6   7  10        103.92         72.10        25.24 o
   7   7  10        621.64        560.52        52.31 o
   8   7  10          2.97         -6.11        19.10 o
   9   7  10         93.36         65.44        32.38 o
  10   7  10         16.00         15.91        29.33 o
  11   7  10          2.10         13.55        34.47 o
  -7   8  10          7.00        -18.28        39.44 o
  -6   8  10         62.75         73.37        23.91 o
  -5   8  10          1.50        -23.98        23.98 o
  -4   8  10        186.08        209.02        27.99 o
  -3   8  10         31.64         22.23        15.54 o
  -2   8  10          9.60        109.28        29.36 o
  -1   8  10        228.54        284.00        40.16 o
   0   8  10        195.33        239.78        37.11 o
   1   8  10         16.40         16.64        12.97 o
   2   8  10        169.27        226.44        29.94 o
   3   8  10        293.49        317.20        37.59 o
   4   8  10         19.26         26.07        16.98 o
   5   8  10        126.54        133.01        27.71 o
   6   8  10          1.58         -5.32        15.02 o
   7   8  10         31.40         61.70        26.89 o
   8   8  10        378.38        373.24        49.77 o
   9   8  10         13.70         11.97        23.56 o
  10   8  10         12.07         10.94        29.22 o
  11   8  10         21.59         11.01        32.00 o
  -6   9  10         19.43         45.15        48.28 o
  -5   9  10          4.40         16.08        18.97 o
  -4   9  10         53.23         84.65        22.43 o
  -3   9  10         96.50         92.78        28.30 o
  -2   9  10          2.42         11.11        20.82 o
  -1   9  10         73.28         71.75        25.55 o
   0   9  10         20.47         35.43        22.29 o
   1   9  10         60.14         57.04        19.62 o
   2   9  10          4.62         16.84        13.03 o
   3   9  10        105.95        129.72        27.34 o
   4   9  10         65.52         87.77        25.59 o
   5   9  10         35.50         37.28        22.19 o
   6   9  10         32.55         30.87        22.88 o
   7   9  10         33.85         96.83        30.83 o
   8   9  10         11.98         12.79        22.29 o
   9   9  10         73.26         55.12        28.61 o
  10   9  10         50.44         75.18        36.80 o
  11   9  10          4.43         -5.69        29.91 o
  -5  10  10         98.59         80.91        34.09 o
  -4  10  10          3.79          9.81        27.82 o
  -3  10  10          1.12          5.28        19.86 o
  -2  10  10         19.55         32.82        21.40 o
  -1  10  10         11.19         23.73        21.57 o
   0  10  10         30.08         88.90        29.09 o
   2  10  10        183.37        216.02        33.72 o
   3  10  10          2.24          2.06        12.18 o
   4  10  10         11.56          5.11        15.26 o
   5  10  10        109.75        123.82        33.20 o
   6  10  10          3.64         14.34        17.80 o
   7  10  10         36.26         40.92        22.47 o
   8  10  10         21.64          8.30        23.80 o
   9  10  10          4.21         -6.28        20.68 o
  10  10  10         22.20        -29.70        30.94 o
  -4  11  10         73.24         58.31        29.39 o
  -3  11  10          0.45        -23.08        23.08 o
  -2  11  10          5.84          6.76        19.93 o
  -1  11  10         35.79         21.95        22.57 o
   3  11  10         21.41         41.74        21.27 o
   4  11  10         41.39         58.58        23.53 o
   5  11  10         43.12         67.57        29.98 o
   6  11  10         95.71        120.49        34.13 o
   7  11  10          0.10         -4.66        16.39 o
   8  11  10          0.45         -6.79        20.58 o
   9  11  10          0.02        -21.78        21.78 o
  10  11  10         11.33        -16.91        31.38 o
  -2  12  10         71.08         46.58        29.33 o
   3  12  10         41.63         40.61        22.77 o
   4  12  10          0.61         14.71        18.08 o
   5  12  10        136.58        108.49        34.23 o
   6  12  10          1.01         19.31        22.05 o
   7  12  10          9.41         -6.31        18.42 o
   8  12  10         33.47         46.96        30.83 o
   9  12  10          3.84          6.52        35.47 o
   4  13  10        128.34         91.03        28.13 o
   5  13  10          4.36         -4.90        20.85 o
   6  13  10          0.77         -3.57        20.79 o
   7  13  10         23.87         59.30        32.69 o
   8  13  10          2.39          0.75        26.96 o
   4  14  10          2.06          7.27        23.77 o
   5  14  10          0.58          3.91        22.74 o
   6  14  10         10.55          3.53        26.31 o
  -2 -11  11          0.99         12.96        20.77 o
  -1 -11  11         15.60         18.04        25.55 o
  -6 -10  11         11.41        -33.65        43.01 o
  -5 -10  11         10.91         22.53        36.39 o
  -4 -10  11         26.29         48.46        44.07 o
  -3 -10  11          0.10          1.11        17.24 o
  -2 -10  11        116.76         89.11        18.90 o
  -1 -10  11         17.25         33.20        16.65 o
   0 -10  11         25.24         22.36        15.85 o
   1 -10  11          0.69         -0.08        18.75 o
   2 -10  11         61.59        -20.72        28.30 o
  -7  -9  11          0.21         -7.41        35.98 o
  -6  -9  11         24.77         10.50        40.68 o
  -5  -9  11         13.00        151.12        50.28 o
  -4  -9  11         43.72         22.56        22.07 o
  -3  -9  11         76.05         50.63        36.46 o
  -2  -9  11         38.97         34.67        14.63 o
  -1  -9  11         68.74         94.93        22.91 o
   0  -9  11         60.79         44.75        18.49 o
   1  -9  11         10.55         -7.22        13.01 o
   2  -9  11         11.38         27.18        15.76 o
   3  -9  11         21.59         14.02        17.75 o
   4  -9  11          1.80         13.48        41.36 o
  -8  -8  11         26.43          4.25        49.39 o
  -7  -8  11         11.83         78.44        49.12 o
  -6  -8  11         20.79        -24.97        39.44 o
  -5  -8  11        109.76         67.74        36.70 o
  -4  -8  11         69.93         93.87        27.97 o
  -3  -8  11         59.13         20.67        18.63 o
  -2  -8  11        122.85        111.95        17.61 o
  -1  -8  11         69.23         78.27        16.94 o
   0  -8  11         39.27         13.53        15.21 o
   1  -8  11        163.29        155.80        26.53 o
   2  -8  11          4.38         -0.96        13.10 o
   3  -8  11          9.79          7.41        16.27 o
   4  -8  11          0.91         -1.15        12.21 o
   5  -8  11         34.41         17.19        22.81 o
  -9  -7  11          1.54         60.47        58.58 o
  -8  -7  11          0.01        -45.24        45.24 o
  -7  -7  11          9.11         11.52        43.97 o
  -6  -7  11        151.72        106.05        41.26 o
  -5  -7  11         10.90         15.89        15.02 o
  -4  -7  11        120.17        133.85        24.94 o
  -3  -7  11          1.90          1.20        12.84 o
  -2  -7  11         33.20         16.02        11.66 o
  -1  -7  11        225.57        254.79        28.47 o
   0  -7  11        126.22        101.18        16.74 o
   1  -7  11          9.24         17.69        11.88 o
   2  -7  11         54.25         42.54        14.30 o
   3  -7  11          1.10          1.54        12.20 o
   4  -7  11         66.17         48.64        19.51 o
   5  -7  11         14.30         27.34        14.63 o
   6  -7  11          6.83        -15.54        15.54 o
  -9  -6  11          1.89        -15.74        44.62 o
  -8  -6  11         47.59         69.32        43.05 o
  -7  -6  11          6.97         60.85        39.82 o
  -6  -6  11         11.65         13.06        15.71 o
  -5  -6  11         45.22        192.46        98.87 o
  -4  -6  11        150.51        142.14        31.33 o
  -3  -6  11         11.08         17.61        33.94 o
  -2  -6  11         15.88         24.90        12.07 o
  -1  -6  11        150.52        146.55        17.69 o
   0  -6  11          3.54          5.10         9.52 o
   1  -6  11          5.68         11.95        11.19 o
   2  -6  11          2.18          9.24        10.89 o
   3  -6  11          3.43          5.38        11.98 o
   4  -6  11         25.22         22.05        13.07 o
   5  -6  11         27.83         65.40        15.32 o
   6  -6  11          2.66         -6.32        16.48 o
   7  -6  11          5.14          6.33        15.51 o
  -9  -5  11          7.77         -6.76        38.31 o
  -8  -5  11         47.13         61.77        39.48 o
  -7  -5  11         35.81         45.09        22.54 o
  -6  -5  11         24.22         35.28        18.39 o
  -5  -5  11          0.27        -10.23        16.23 o
  -4  -5  11        408.85        381.33        34.00 o
  -3  -5  11        305.20        365.09        35.57 o
  -2  -5  11         58.06         55.93        18.34 o
  -1  -5  11        255.49        234.98        20.10 o
   0  -5  11        435.51        424.58        24.82 o
   1  -5  11         89.37         95.04        15.07 o
   2  -5  11         35.45         30.85        12.88 o
   3  -5  11         92.54         66.37        14.72 o
   4  -5  11        308.69        303.44        40.95 o
   5  -5  11         16.57        -15.22        15.22 o
   6  -5  11         10.00          9.77        17.87 o
   7  -5  11         64.80         42.28        44.31 o
   8  -5  11          0.61         -5.54        15.17 o
 -10  -4  11          4.44         21.06        40.34 o
  -9  -4  11         35.49         69.70        47.44 o
  -8  -4  11        156.52        149.05        27.77 o
  -7  -4  11         34.56         45.94        22.53 o
  -6  -4  11         72.96        124.44        66.99 o
  -5  -4  11        204.35        173.34        27.77 o
  -4  -4  11         23.84         23.93        16.48 o
  -3  -4  11         95.15        126.53        22.51 o
  -2  -4  11        169.58        286.88        75.32 o
  -1  -4  11          1.20         -1.10         7.71 o
   0  -4  11          2.58         -4.38         7.37 o
   1  -4  11        305.59        299.23        38.07 o
   2  -4  11        378.62        435.77        24.29 o
   3  -4  11        110.61        100.44        14.48 o
   4  -4  11         40.88         49.41        13.07 o
   5  -4  11         38.09         27.39        15.46 o
   6  -4  11         30.62         16.82        15.69 o
   7  -4  11          1.98         -4.42        12.97 o
   8  -4  11         26.50         19.11        20.70 o
   9  -4  11          3.07          2.98        19.93 o
 -10  -3  11          1.43         26.03        45.45 o
  -9  -3  11        184.83        148.76        27.56 o
  -8  -3  11        101.07         86.34        23.54 o
  -7  -3  11         29.74        243.80        42.87 o
  -6  -3  11         39.69         35.04        18.03 o
  -5  -3  11          8.00         -0.01        15.34 o
  -4  -3  11          0.82          3.54        14.94 o
  -3  -3  11        590.45        529.36        35.35 o
  -2  -3  11         82.93         90.52        18.38 o
  -1  -3  11          0.78         42.97        32.46 o
   0  -3  11        190.21        176.64        16.00 o
   1  -3  11        319.34        312.80        18.83 o
   2  -3  11          0.12          0.45         6.87 o
   3  -3  11          1.67          6.16         9.15 o
   4  -3  11         72.63         76.23        12.68 o
   5  -3  11          0.22         -9.69         9.69 o
   6  -3  11         61.49         68.12        18.21 o
   7  -3  11         16.55         16.77        13.81 o
   8  -3  11         10.21         -2.81        13.39 o
   9  -3  11          7.06          4.76        13.71 o
 -10  -2  11          0.05        -40.13        40.13 o
  -9  -2  11         14.72         17.04        19.21 o
  -8  -2  11        164.81        191.21        40.59 o
  -7  -2  11         12.60         17.38        15.38 o
  -6  -2  11         10.30          9.05        17.05 o
  -5  -2  11          3.01         16.03        15.35 o
  -4  -2  11        150.08        213.67        29.18 o
  -3  -2  11         18.53         22.70        14.46 o
  -1  -2  11       1337.97       1745.56        65.44 o
   0  -2  11        115.62        109.91        11.53 o
   1  -2  11        135.35        137.17        12.21 o
   2  -2  11          0.13          0.39         7.52 o
   3  -2  11        114.24        129.84        25.50 o
   4  -2  11          1.52         -3.62         9.12 o
   5  -2  11         78.31        123.61        26.51 o
   6  -2  11         11.32          7.96        12.22 o
   7  -2  11         42.37         33.67        14.70 o
   8  -2  11         27.49         17.89        12.75 o
   9  -2  11          1.00         -8.20        15.38 o
  10  -2  11          4.90         11.49        25.69 o
 -10  -1  11        106.28        112.87        27.91 o
  -9  -1  11          3.91         10.29        18.31 o
  -8  -1  11          1.96         -2.84        15.47 o
  -7  -1  11         86.72        107.37        23.32 o
  -6  -1  11         91.89        106.53        21.41 o
  -5  -1  11         12.55         23.40        13.28 o
  -4  -1  11         14.47         -2.91        10.57 o
  -3  -1  11        416.44        409.61        30.96 o
  -2  -1  11         79.65         91.94        17.10 o
  -1  -1  11        670.19        551.81        58.46 o
   0  -1  11        514.10        431.86        26.42 o
   1  -1  11          6.22         20.73         9.40 o
   2  -1  11         16.87          6.70         7.62 o
   3  -1  11        702.35        657.98        57.66 o
   4  -1  11        165.22        166.12        20.47 o
   5  -1  11         18.06          7.43        10.52 o
   6  -1  11          5.66          1.06        11.15 o
   7  -1  11        166.55        136.34        21.68 o
   8  -1  11          3.21         -1.27        10.56 o
   9  -1  11          3.88          4.51        12.01 o
  10  -1  11         21.90         -6.24        20.92 o
 -10   0  11          5.24         -2.60        24.92 o
  -9   0  11         39.54         79.76        38.74 o
  -8   0  11          6.04          8.11        15.22 o
  -7   0  11        141.54        148.63        24.03 o
  -6   0  11          3.91          5.99        13.55 o
  -5   0  11        308.39        400.11        32.10 o
  -4   0  11          7.96          7.09        12.51 o
  -3   0  11        172.71        204.15        34.02 o
  -2   0  11         50.74         34.52        12.05 o
  -1   0  11       3543.47       4001.32       191.35 o
   0   0  11         13.92         26.34        10.72 o
   1   0  11         47.11         60.83        12.29 o
   2   0  11          7.93         20.88         9.39 o
   3   0  11          1.67          2.51         8.56 o
   4   0  11         45.01         75.71        15.39 o
   5   0  11        761.02        859.32        52.85 o
   6   0  11         25.53         26.11        15.16 o
   7   0  11         21.11         26.49        13.45 o
   8   0  11          0.65         74.95        70.06 o
   9   0  11         34.66         29.29        21.40 o
  10   0  11          0.03         16.22        22.12 o
 -10   1  11        132.04        100.31        28.29 o
  -9   1  11         41.42         41.36        19.55 o
  -8   1  11         14.86         21.99        17.66 o
  -7   1  11         33.13         38.45        40.49 o
  -6   1  11        281.08        248.05        28.10 o
  -5   1  11        308.46        309.12        28.31 o
  -4   1  11         61.93         50.25        14.91 o
  -3   1  11         29.68         28.13        11.18 o
  -2   1  11        273.88        254.22        20.42 o
  -1   1  11         74.11         68.54        15.38 o
   0   1  11        388.95        355.85        38.76 o
   1   1  11        136.80        113.22        23.91 o
   2   1  11        150.33        137.68        15.66 o
   3   1  11        210.17        192.39        18.29 o
   4   1  11        253.95        263.10        21.79 o
   5   1  11         29.83         36.38        12.33 o
   6   1  11        162.79        162.56        20.40 o
   7   1  11        132.99        138.85        20.44 o
   8   1  11         26.29         18.49        23.12 o
   9   1  11          2.83          7.82        19.04 o
  10   1  11         14.93         24.56        23.46 o
  11   1  11          1.71        -17.18        19.86 o
 -10   2  11         25.61         27.40        28.02 o
  -9   2  11         65.76         62.59        28.52 o
  -8   2  11         11.56         16.26        17.40 o
  -7   2  11         29.71         38.84        17.60 o
  -6   2  11         10.30         20.74        14.89 o
  -5   2  11         42.53         37.09        16.06 o
  -4   2  11        282.78        308.94        26.79 o
  -3   2  11        114.85         99.37        15.41 o
  -2   2  11        279.89        287.77        35.43 o
  -1   2  11        490.06        500.26        35.16 o
   0   2  11        547.27        510.68        43.11 o
   1   2  11          0.67         22.50        14.99 o
   2   2  11        101.75         89.25        12.69 o
   3   2  11         68.40         65.77        13.69 o
   4   2  11         63.99         73.76        12.74 o
   5   2  11        480.07        451.66        26.95 o
   6   2  11         37.41         15.89        12.03 o
   7   2  11         95.19         81.84        26.10 o
   8   2  11        167.62        155.48        31.76 o
   9   2  11          0.11          3.81        18.52 o
  10   2  11          4.46         23.94        23.77 o
  11   2  11         21.93         -4.01        22.43 o
  -9   3  11         43.72         22.59        19.70 o
  -8   3  11          8.57        -14.49        17.49 o
  -7   3  11        133.83         91.05        21.88 o
  -6   3  11          0.26          1.88        13.36 o
  -5   3  11         76.36         82.30        19.64 o
  -4   3  11         30.96         18.27        14.00 o
  -3   3  11       1483.15       1189.95        51.36 o
  -2   3  11          8.47         14.19         9.88 o
  -1   3  11        144.05        120.73        27.47 o
   0   3  11        134.57        132.12        25.79 o
   1   3  11       2485.45       2279.48       116.62 o
   2   3  11        819.56        651.33        89.33 o
   3   3  11        250.26        242.44        20.42 o
   4   3  11        127.33        104.70        16.82 o
   5   3  11         12.29         19.04         9.50 o
   6   3  11          1.82          2.83         9.94 o
   7   3  11         70.39         90.31        30.66 o
   8   3  11         83.37         87.39        27.61 o
   9   3  11          1.36          6.45        17.42 o
  10   3  11          1.63         16.77        18.97 o
  11   3  11          1.83         27.37        29.70 o
  -9   4  11         10.19          3.21        23.84 o
  -8   4  11        145.69        139.21        28.28 o
  -7   4  11          6.84         -0.09        15.82 o
  -6   4  11         23.42         10.42        16.83 o
  -5   4  11         68.62         52.28        18.49 o
  -4   4  11        805.93        739.39        62.24 o
  -3   4  11        114.63        141.10        29.50 o
  -2   4  11         85.93         71.74        13.52 o
  -1   4  11        373.89        386.69        42.98 o
   0   4  11        491.77        506.39        45.07 o
   1   4  11         47.01         60.81        17.87 o
   2   4  11        329.38        311.48        20.96 o
   3   4  11          8.60         10.54         7.97 o
   4   4  11         28.61         23.21        10.09 o
   5   4  11          3.24         -0.23         9.04 o
   6   4  11        520.41        569.23        50.21 o
   7   4  11         37.51          5.42        17.36 o
   8   4  11         13.05         16.26        19.69 o
   9   4  11          1.51          7.75        18.66 o
  10   4  11          1.31         12.07        19.82 o
  11   4  11          6.76         18.45        24.90 o
  -8   5  11          6.01         10.49        18.22 o
  -7   5  11         44.16         41.96        21.20 o
  -6   5  11         43.16         39.74        19.96 o
  -5   5  11        108.53         96.00        30.11 o
  -4   5  11          3.17        -12.42        13.63 o
  -3   5  11         15.83          1.07        10.63 o
  -2   5  11         97.66         76.83        23.77 o
  -1   5  11       1030.98        978.76        67.47 o
   0   5  11         45.10         23.39        16.91 o
   1   5  11        126.37        135.38        25.28 o
   2   5  11         55.50         71.03        18.42 o
   3   5  11         84.92         92.57        14.19 o
   4   5  11         79.65         84.87        26.50 o
   5   5  11         61.41         40.82        19.48 o
   6   5  11         98.36         98.85        27.58 o
   7   5  11        459.00        503.30        51.31 o
   8   5  11         16.47         17.70        22.33 o
   9   5  11          9.49         23.05        20.68 o
  10   5  11         30.12         52.13        30.22 o
  11   5  11          5.62        -25.79        25.79 o
  -8   6  11          2.12         40.47        42.94 o
  -7   6  11          2.78         11.45        19.49 o
  -6   6  11         76.20        103.86        40.40 o
  -5   6  11         65.14         87.80        22.32 o
  -4   6  11         41.44         29.85        16.24 o
  -3   6  11         26.26         35.99        14.35 o
  -2   6  11        209.83        201.99        36.56 o
  -1   6  11        278.40        332.43        41.64 o
   0   6  11          8.31          6.76        14.17 o
   2   6  11         98.62         99.72        14.99 o
   3   6  11          0.06          1.96        11.30 o
   4   6  11        188.24        194.51        30.53 o
   5   6  11        243.90        243.69        38.76 o
   6   6  11         21.42         27.16        20.13 o
   7   6  11        232.51        209.22        38.31 o
   8   6  11          0.45        -15.85        15.85 o
   9   6  11        161.19        267.53        47.47 o
  10   6  11          8.93         23.36        27.58 o
  11   6  11          1.67          9.81        36.56 o
  -7   7  11          5.08         23.04        21.46 o
  -6   7  11         42.06         42.28        17.89 o
  -5   7  11         56.48         99.79        38.17 o
  -4   7  11         24.02         32.41        17.46 o
  -3   7  11        148.88        178.87        37.01 o
  -2   7  11        192.62        125.19        33.30 o
  -1   7  11          1.03         -2.09        16.15 o
   0   7  11        393.35        456.62        44.21 o
   1   7  11         12.91         -6.83        14.27 o
   2   7  11         44.74         12.11        11.97 o
   3   7  11        160.56        186.62        29.05 o
   4   7  11        841.63        774.95        55.84 o
   5   7  11          6.14         -3.57        16.64 o
   6   7  11         28.87         41.23        22.95 o
   7   7  11         57.97         50.80        24.28 o
   8   7  11        206.87        191.66        37.15 o
   9   7  11         66.58         47.13        30.39 o
  10   7  11          0.12         23.67        28.71 o
  11   7  11         18.05         -7.92        37.56 o
  -6   8  11         18.20         34.23        21.59 o
  -5   8  11        148.92        207.10        46.78 o
  -4   8  11          1.71         71.20        28.30 o
  -3   8  11         57.02         76.28        27.82 o
  -2   8  11          1.59        -14.30        14.30 o
  -1   8  11        177.90        198.90        37.04 o
   0   8  11        214.71        255.25        38.96 o
   1   8  11          1.41         11.11        14.34 o
   3   8  11         29.21         69.97        20.27 o
   4   8  11        275.03        325.46        40.92 o
   5   8  11         31.43         62.08        23.25 o
   6   8  11         46.68         52.24        24.76 o
   7   8  11         27.85         27.75        23.22 o
   8   8  11         50.59         54.09        26.89 o
   9   8  11        117.25        107.63        35.26 o
  10   8  11          1.07         -8.85        25.66 o
  11   8  11          1.97         -5.63        32.69 o
  -5   9  11         31.44         52.20        35.53 o
  -4   9  11         82.72         94.84        31.52 o
  -3   9  11         54.96         46.75        24.94 o
  -2   9  11         58.78         77.31        25.69 o
  -1   9  11         38.65         20.10        22.81 o
   0   9  11         23.49         25.76        19.96 o
   1   9  11          0.15         21.95        16.39 o
   3   9  11          3.04          1.68        13.96 o
   4   9  11         53.64         63.14        23.77 o
   5   9  11          6.13         -4.12        15.40 o
   6   9  11         76.85         73.23        27.06 o
   7   9  11         76.33         80.19        30.70 o
   8   9  11         55.72         61.74        28.78 o
   9   9  11          4.83         11.59        25.45 o
  10   9  11         73.45         85.71        34.88 o
  11   9  11         11.31         14.20        31.56 o
  -4  10  11         58.61         45.72        33.68 o
  -3  10  11          1.94          0.34        25.59 o
  -2  10  11          2.12         16.09        21.78 o
  -1  10  11          4.02        -14.44        22.98 o
   0  10  11         30.48         39.07        22.95 o
   3  10  11        316.69        340.69        43.94 o
   4  10  11         11.35          9.67        18.45 o
   5  10  11          0.01         -5.38        15.16 o
   6  10  11         85.76        102.28        29.63 o
   7  10  11          0.08         -7.31        15.74 o
   8  10  11          2.16         -5.25        20.55 o
   9  10  11          2.10          8.06        23.63 o
  10  10  11          0.67         22.74        28.95 o
  -3  11  11         32.58         23.87        24.80 o
  -2  11  11          5.48         -3.91        21.13 o
  -1  11  11          2.52          5.01        19.79 o
   4  11  11        131.11        140.76        32.82 o
   5  11  11        108.12        145.77        35.09 o
   6  11  11          3.97          0.38        17.46 o
   7  11  11         58.56         68.50        30.49 o
   8  11  11          0.44        -18.69        18.69 o
   9  11  11         23.39         38.07        32.65 o
   4  12  11          7.93          2.23        15.78 o
   5  12  11          0.09         -5.69        19.28 o
   6  12  11         61.02         64.65        32.24 o
   7  12  11         31.31         23.94        24.63 o
   8  12  11         26.41         -3.16        25.14 o
   9  12  11         15.08          8.47        32.31 o
   5  13  11         21.62         36.01        26.79 o
   6  13  11          0.00         60.40        25.18 o
   7  13  11          7.61         28.37        30.32 o
  -4 -10  12          2.92         23.84        35.47 o
  -3 -10  12         35.35          5.85        25.52 o
  -2 -10  12          1.33        -11.25        16.59 o
  -1 -10  12        151.54        124.24        24.65 o
   0 -10  12          0.53         -0.13        15.69 o
   1 -10  12         19.93         43.17        24.40 o
  -6  -9  12          6.49         58.24        47.33 o
  -5  -9  12         20.93         35.16        43.80 o
  -4  -9  12          6.85         30.85        17.92 o
  -3  -9  12         16.63         -9.88        15.77 o
  -2  -9  12         93.91         92.82        23.97 o
  -1  -9  12          2.87         -7.65        12.52 o
   0  -9  12         45.71         61.51        18.17 o
   1  -9  12         35.26         51.54        17.45 o
   2  -9  12          3.65         -0.12        14.30 o
   3  -9  12          6.62         -4.90        23.42 o
  -7  -8  12          4.49         26.03        57.62 o
  -6  -8  12          2.07         26.99        41.67 o
  -5  -8  12         27.98         14.82        36.05 o
  -4  -8  12        256.30        293.40        38.86 o
  -3  -8  12         97.22         77.92        22.04 o
  -2  -8  12          0.29          1.93        16.92 o
  -1  -8  12         11.11          2.45        11.27 o
   0  -8  12          5.49         26.40        13.12 o
   1  -8  12          8.23         11.69        13.84 o
   2  -8  12        139.49        125.58        27.52 o
   3  -8  12          2.25          1.18        14.71 o
   4  -8  12          0.07         16.28        16.19 o
  -8  -7  12          1.03         21.71        61.12 o
  -7  -7  12         68.51         30.29        50.18 o
  -6  -7  12          4.19         54.57        38.38 o
  -5  -7  12        142.96        126.14        45.82 o
  -4  -7  12          5.72         24.11        18.02 o
  -3  -7  12        185.31        167.06        44.01 o
  -2  -7  12         11.32         14.05        61.93 o
  -1  -7  12         13.50          8.23        11.70 o
   0  -7  12          1.47          1.01        10.98 o
   1  -7  12         99.07         91.48        16.80 o
   2  -7  12         13.79          9.09        12.07 o
   3  -7  12        109.49        121.21        20.38 o
   4  -7  12          2.64         17.35        15.07 o
   5  -7  12         24.71         38.44        21.98 o
  -8  -6  12         39.40         15.43        44.14 o
  -7  -6  12        137.38        104.58        44.07 o
  -6  -6  12          9.66         33.63        20.54 o
  -5  -6  12          1.27         19.71        15.55 o
  -4  -6  12         94.19         88.76        23.64 o
  -3  -6  12         50.63         46.13        18.15 o
  -2  -6  12          5.93         -4.41        13.35 o
  -1  -6  12        139.34        143.83        20.18 o
   0  -6  12         18.91         43.12        13.36 o
   1  -6  12          6.06         12.93        12.30 o
   2  -6  12          5.75         11.23        11.77 o
   3  -6  12          0.93         30.96        12.97 o
   4  -6  12          0.67         -1.93        11.37 o
   5  -6  12          6.91         12.89        16.88 o
   6  -6  12         17.58         29.36        19.71 o
  -9  -5  12        161.25        143.75        49.18 o
  -8  -5  12        178.65        151.12        50.18 o
  -7  -5  12         34.31         27.71        20.05 o
  -6  -5  12         39.15         36.44        19.97 o
  -5  -5  12         22.52         25.99        17.73 o
  -4  -5  12         29.20         41.69        17.75 o
  -3  -5  12        222.14        228.55        29.51 o
  -2  -5  12        134.42        130.54        24.42 o
  -1  -5  12         44.23         30.51        23.48 o
   0  -5  12        131.71        140.95        17.94 o
   1  -5  12         28.69         27.73        12.11 o
   2  -5  12         17.60          9.27        12.08 o
   3  -5  12          2.70         -1.05         9.60 o
   4  -5  12         68.92         55.50        16.96 o
   5  -5  12         14.51          8.40        13.68 o
   6  -5  12          4.12         -7.99        14.12 o
   7  -5  12         22.62         25.08        40.95 o
  -9  -4  12          0.53          9.19        40.20 o
  -8  -4  12        108.70        153.76        43.35 o
  -7  -4  12         28.77         24.09        21.06 o
  -6  -4  12          0.88          3.37        14.73 o
  -5  -4  12        499.67        453.51        86.30 o
  -4  -4  12        176.88        171.11        26.97 o
  -3  -4  12         48.36         33.76        21.99 o
  -2  -4  12        129.01        137.14        38.45 o
  -1  -4  12        987.15       1095.65        61.48 o
   0  -4  12          0.28          8.87         8.88 o
   1  -4  12          5.78         31.84        24.05 o
   2  -4  12         20.27         28.85        10.98 o
   3  -4  12        373.05        382.24        47.56 o
   4  -4  12         40.22         46.14        16.98 o
   5  -4  12         52.26         67.49        19.82 o
   6  -4  12          3.25         23.89        16.65 o
   7  -4  12          2.59          0.48        14.56 o
   8  -4  12          1.26         25.04        17.63 o
  -9  -3  12         63.05         74.17        24.67 o
  -8  -3  12         97.85        108.75        24.69 o
  -7  -3  12         40.03         13.08        21.92 o
  -6  -3  12         11.57         23.12        22.29 o
  -5  -3  12         13.13         36.56        19.19 o
  -4  -3  12        433.90        413.29        37.63 o
  -3  -3  12          4.64          6.04        12.33 o
  -2  -3  12        294.25        294.83        30.49 o
  -1  -3  12          0.01         13.54        44.16 o
   0  -3  12        170.09        158.56        15.98 o
   1  -3  12        696.45        632.12        29.96 o
   2  -3  12          8.93          6.72        10.72 o
   3  -3  12          5.96         22.17        12.50 o
   4  -3  12        298.54        266.04        28.86 o
   5  -3  12         72.33         54.64        29.21 o
   6  -3  12          9.87          7.37        14.34 o
   7  -3  12          0.01        -10.60        10.60 o
   8  -3  12          2.93          1.72        25.79 o
   9  -3  12          5.04         63.36        70.16 o
 -10  -2  12          4.63         64.21        42.63 o
  -9  -2  12          6.61         13.38        20.59 o
  -8  -2  12         66.14         77.99        22.36 o
  -7  -2  12        168.77        185.45        27.52 o
  -6  -2  12          4.01         -8.77        14.48 o
  -5  -2  12          5.75         23.96        16.06 o
  -4  -2  12          0.55          4.34        15.50 o
  -3  -2  12        176.76        209.89        28.55 o
  -2  -2  12         21.40         33.29        16.45 o
  -1  -2  12          3.98         21.27        11.75 o
   0  -2  12        114.26        142.27        19.14 o
   1  -2  12         65.65         51.53        10.99 o
   2  -2  12        103.45        100.34        16.56 o
   3  -2  12         19.54          6.37        13.34 o
   4  -2  12          0.10         -7.55        10.09 o
   5  -2  12         47.72         57.49        16.44 o
   6  -2  12         92.76         99.27        21.04 o
   7  -2  12         89.68         96.94        20.95 o
   8  -2  12         16.18          6.83        13.52 o
   9  -2  12          2.01         11.22        14.58 o
 -10  -1  12        152.41        136.98        30.69 o
  -9  -1  12         50.98         30.84        20.62 o
  -8  -1  12         22.35         24.44        17.69 o
  -7  -1  12         31.06         54.44        45.79 o
  -6  -1  12         75.03         66.87        19.45 o
  -5  -1  12         84.87         93.49        20.90 o
  -4  -1  12         61.45         75.55        18.26 o
  -3  -1  12          0.90         13.63        39.15 o
  -2  -1  12        439.50        420.72        30.50 o
  -1  -1  12         61.77         71.30        17.65 o
   0  -1  12        380.79        305.71        39.34 o
   1  -1  12        105.61        101.14        15.16 o
   2  -1  12         26.02         24.06         9.87 o
   3  -1  12         13.17         15.62        10.78 o
   4  -1  12        185.37        178.95        22.11 o
   5  -1  12         19.42         24.52        16.58 o
   6  -1  12         67.02         52.03        16.98 o
   7  -1  12          1.46          7.82        11.50 o
   8  -1  12          7.46        -11.03        12.14 o
   9  -1  12         11.96         14.16        25.47 o
  10  -1  12          4.71         10.02        29.19 o
 -10   0  12         34.45         44.48        26.29 o
  -9   0  12          2.52         13.86        20.92 o
  -8   0  12        166.12        192.72        29.66 o
  -7   0  12         12.90         15.16        16.44 o
  -6   0  12         86.84         71.06        19.60 o
  -5   0  12          1.26         -0.46        14.63 o
  -4   0  12        154.49        161.91        22.23 o
  -3   0  12          0.14         -2.80        10.31 o
  -2   0  12          0.71          0.10         8.59 o
  -1   0  12         19.64         24.99        25.96 o
   0   0  12         32.00         58.14        21.33 o
   1   0  12         24.55         20.20        14.92 o
   2   0  12        217.48        261.51        22.03 o
   3   0  12          2.42          8.25         8.46 o
   4   0  12        354.01        385.74        33.00 o
   5   0  12         45.38         44.52        13.66 o
   6   0  12        207.94        270.26        26.72 o
   7   0  12         11.51         19.73        12.70 o
   8   0  12          0.09        -11.16        20.53 o
   9   0  12          0.00        -11.46        18.32 o
  10   0  12          1.43         -3.19        21.47 o
  -9   1  12         92.32        105.81        26.95 o
  -8   1  12          0.59         14.21        16.49 o
  -7   1  12          4.01         19.28        17.19 o
  -6   1  12         20.79         21.74        15.48 o
  -5   1  12        198.69        224.30        25.96 o
  -4   1  12         27.11         10.88        19.74 o
  -3   1  12         22.70         16.90        11.12 o
  -2   1  12         72.67         76.07        17.82 o
  -1   1  12         54.79         58.24        22.16 o
   0   1  12        932.79        888.69        62.36 o
   1   1  12        235.50        223.56        33.27 o
   2   1  12         44.76         38.24        10.32 o
   3   1  12        203.02        171.30        18.45 o
   4   1  12        271.97        207.94        20.42 o
   5   1  12        112.03        102.07        16.93 o
   6   1  12         26.69         22.35        12.51 o
   7   1  12         22.66         16.19        12.11 o
   8   1  12         42.41         67.88        25.86 o
   9   1  12          1.51          3.64        18.62 o
  10   1  12          0.13         12.76        23.67 o
  -9   2  12          1.14         -6.20        18.98 o
  -8   2  12         68.67         56.67        22.99 o
  -7   2  12         72.43         94.30        26.02 o
  -6   2  12          8.28         26.05        18.47 o
  -5   2  12          4.48         10.75        14.35 o
  -4   2  12         29.47         21.74        14.10 o
  -3   2  12         96.04        104.96        19.36 o
  -2   2  12         78.86         78.24        25.90 o
  -1   2  12        835.47        899.05        64.76 o
   0   2  12       2132.44       2244.53       120.25 o
   1   2  12         30.12         29.60        16.60 o
   2   2  12        129.76        126.65        14.85 o
   3   2  12         18.05         18.71         8.35 o
   4   2  12        137.40        160.43        18.09 o
   5   2  12          2.52          7.44        10.70 o
   6   2  12         72.61         98.77        16.66 o
   7   2  12         21.84         23.05        19.21 o
   8   2  12         24.96         39.17        23.39 o
   9   2  12         43.13         22.98        21.13 o
  10   2  12          2.89         -5.56        20.44 o
  11   2  12          4.17         16.29        27.27 o
  -9   3  12          0.52         91.88       113.44 o
  -8   3  12        185.39        175.43        30.26 o
  -7   3  12         79.24         63.17        22.36 o
  -6   3  12         18.85          4.34        13.96 o
  -5   3  12          3.52          2.80        14.10 o
  -4   3  12          0.64          7.59        11.66 o
  -3   3  12         42.64         76.62        14.90 o
  -2   3  12        798.21        713.97        58.48 o
  -1   3  12        203.72        190.77        33.51 o
   0   3  12        121.45        127.76        27.99 o
   1   3  12        113.44        127.11        26.34 o
   2   3  12        678.84        715.03        53.30 o
   3   3  12         67.20         74.54        14.06 o
   4   3  12        125.22        123.76        19.36 o
   5   3  12        103.37        108.28        17.45 o
   6   3  12          0.10         27.44        16.74 o
   7   3  12         84.57        150.33        31.52 o
   8   3  12         48.03         61.16        25.35 o
   9   3  12         11.92         21.06        21.13 o
  10   3  12          1.28          9.78        19.82 o
  11   3  12          1.67          2.57        23.80 o
  -9   4  12          0.01         -4.53        47.44 o
  -8   4  12         23.43        -12.92        19.99 o
  -7   4  12        240.18        255.68        32.49 o
  -6   4  12         80.65         51.51        20.91 o
  -5   4  12         16.09         15.13        15.93 o
  -4   4  12        114.08        100.02        19.16 o
  -3   4  12        234.19        196.23        39.44 o
  -2   4  12         43.08         58.17        23.87 o
  -1   4  12        152.75        169.33        32.93 o
   0   4  12        361.70        415.98        45.89 o
   1   4  12          2.13        -11.11        11.11 o
   2   4  12        265.03        275.52        33.75 o
   3   4  12        499.70        436.92        26.41 o
   4   4  12          1.45          6.35         8.04 o
   5   4  12         12.86         11.17         8.80 o
   6   4  12        119.23        126.80        27.58 o
   7   4  12        157.00        184.87        34.68 o
   8   4  12          8.85         21.37        16.09 o
   9   4  12          3.48         -7.00        16.74 o
  10   4  12         10.53         -4.08        14.95 o
  11   4  12          3.41          5.28        19.89 o
  -8   5  12         29.63         87.26        44.73 o
  -7   5  12          2.85         -6.52        16.19 o
  -6   5  12         38.42        138.30        77.31 o
  -5   5  12          3.31         26.45        16.28 o
  -4   5  12         39.35         28.85        23.84 o
  -3   5  12        114.82        117.23        32.24 o
  -2   5  12         40.53         52.55        25.07 o
  -1   5  12         13.44         14.34        17.22 o
   0   5  12        227.45        272.88        38.69 o
   1   5  12         17.58         10.19        14.65 o
   2   5  12         19.76         13.86        13.31 o
   3   5  12         35.03         46.09        11.48 o
   4   5  12        393.41        377.15        26.80 o
   5   5  12         51.68         37.45        21.27 o
   6   5  12         28.04         28.71        20.58 o
   7   5  12         54.95         33.41        22.95 o
   8   5  12        377.86        443.35        52.44 o
   9   5  12          1.73          2.09        20.27 o
  10   5  12          5.42          7.75        20.96 o
  11   5  12          3.44          7.31        20.89 o
  -7   6  12          1.33         20.13        34.64 o
  -6   6  12         78.03         68.17        21.60 o
  -5   6  12         39.70         67.23        30.18 o
  -4   6  12          0.61         -8.81        17.97 o
  -3   6  12         46.22         68.98        25.79 o
  -2   6  12          8.35         62.53        24.97 o
  -1   6  12        225.98        250.07        38.24 o
   0   6  12         18.61         29.81        20.00 o
   1   6  12          1.56          8.81        14.10 o
   2   6  12        418.79        410.29        38.59 o
   3   6  12          0.74        -18.49        18.49 o
   4   6  12         13.47         12.04        19.28 o
   5   6  12         74.70         67.91        22.91 o
   6   6  12        546.64        533.21        49.73 o
   7   6  12         14.48         24.39        22.33 o
   8   6  12          2.93          8.20        18.66 o
   9   6  12         16.20         17.36        23.25 o
  10   6  12         15.89          6.14        24.76 o
  11   6  12          0.10         29.33        37.32 o
  -6   7  12         10.23        -15.61        22.23 o
  -5   7  12         93.94        102.04        33.58 o
  -4   7  12         30.62         25.14        23.25 o
  -3   7  12          0.09          8.85        20.03 o
  -2   7  12        107.89        142.68        31.01 o
  -1   7  12        330.12        277.45        39.62 o
   0   7  12          7.93         -0.07        14.65 o
   1   7  12        356.53        405.21        43.53 o
   2   7  12          0.27         -0.48        11.32 o
   4   7  12        335.14        343.13        41.71 o
   5   7  12        333.72        378.01        45.07 o
   6   7  12          2.95          2.23        19.38 o
   7   7  12        267.88        197.43        36.60 o
   8   7  12          0.04         -7.99        16.81 o
   9   7  12          6.07          7.55        26.51 o
  10   7  12          4.37        -12.59        22.64 o
  11   7  12          0.40         19.21        34.40 o
  -6   8  12         44.01         85.78        35.09 o
  -5   8  12         52.37         80.53        31.45 o
  -4   8  12         51.96         43.32        25.90 o
  -3   8  12          2.09         -5.42        21.61 o
  -2   8  12         21.18         42.08        21.88 o
  -1   8  12         21.29         21.75        19.96 o
   0   8  12        257.40        296.72        41.33 o
   1   8  12        163.12        183.47        33.13 o
   4   8  12         11.28         12.97        17.87 o
   5   8  12         52.10         84.86        27.10 o
   6   8  12         59.56         69.87        26.68 o
   7   8  12          7.56          6.59        19.55 o
   8   8  12         60.97         51.72        27.92 o
   9   8  12          8.52         -1.61        26.82 o
  10   8  12         32.29         45.58        33.72 o
  11   8  12          0.76         13.48        38.45 o
  -5   9  12         20.33        101.77        36.97 o
  -4   9  12          9.58         -8.23        24.94 o
  -3   9  12         51.81         60.57        26.75 o
  -2   9  12         51.06         36.70        21.75 o
  -1   9  12         22.79         19.14        19.65 o
   0   9  12          1.08         -0.93        19.24 o
   4   9  12          5.37          7.20        15.40 o
   5   9  12         28.24         53.54        24.11 o
   6   9  12         63.96         78.68        31.32 o
   7   9  12        133.03        119.88        34.81 o
   8   9  12        187.20        168.17        39.58 o
   9   9  12         21.49         20.58        25.04 o
  10   9  12          4.13         -1.58        31.18 o
  -4  10  12         18.26          8.57        24.94 o
  -3  10  12         26.06         40.99        27.85 o
  -2  10  12          2.67          3.53        24.52 o
  -1  10  12        157.11        151.26        33.58 o
   5  10  12         23.55         41.84        24.56 o
   6  10  12          2.46          8.37        20.51 o
   7  10  12         16.12          2.16        19.52 o
   8  10  12          1.86         -6.69        19.72 o
   9  10  12         43.17         44.52        30.39 o
  10  10  12          1.75          8.75        28.23 o
  -3  11  12          0.97        -19.04        24.39 o
  -2  11  12          5.53         19.58        22.05 o
   5  11  12         90.34        121.86        33.75 o
   6  11  12         62.77         43.39        24.49 o
   7  11  12         15.47         59.75        29.33 o
   8  11  12         18.69          4.53        25.31 o
   9  11  12          1.02        -19.69        19.69 o
   5  12  12          0.02        -12.90        17.22 o
   6  12  12          9.11          4.90        17.90 o
   7  12  12         15.10         21.54        25.59 o
   8  12  12         83.84         36.80        30.15 o
   6  13  12          2.47         26.51        27.95 o
   7  13  12          0.73         -1.23        23.29 o
  -2 -10  13         38.23          9.54        28.61 o
  -5  -9  13         10.10         19.28        41.33 o
  -4  -9  13         10.11         -5.91        18.47 o
  -3  -9  13          0.76         -1.50        16.28 o
  -2  -9  13         11.97          9.02        19.60 o
  -1  -9  13         24.45          8.84        19.96 o
   0  -9  13         15.02         13.55        14.98 o
   1  -9  13         62.37         64.05        19.89 o
   2  -9  13         13.34         18.73        24.26 o
  -6  -8  13          0.46          4.18        38.72 o
  -5  -8  13          7.46         33.82        39.31 o
  -4  -8  13          2.57         23.97        15.80 o
  -3  -8  13        188.18        200.58        88.92 o
  -2  -8  13          3.62         -7.06        14.14 o
  -1  -8  13         21.22         16.04        16.90 o
   0  -8  13          3.52          6.59        13.04 o
   1  -8  13         10.48         13.46        15.54 o
   2  -8  13         28.51         21.50        15.75 o
   3  -8  13         61.74         81.48        27.85 o
  -7  -7  13          1.78          4.60        43.87 o
  -6  -7  13        156.88        104.99        46.72 o
  -5  -7  13         28.73         17.12        17.99 o
  -4  -7  13         81.52         98.76        27.82 o
  -3  -7  13          0.06         -3.12        13.88 o
  -2  -7  13        316.56        263.00        69.27 o
  -1  -7  13         22.38         32.32        18.47 o
   0  -7  13          1.87          6.28        11.93 o
   1  -7  13          0.01        -11.36        11.36 o
   2  -7  13         54.14         48.46        17.93 o
   3  -7  13         61.98         73.29        22.87 o
   4  -7  13          0.87         15.53        19.24 o
   5  -7  13         16.81          5.04        30.39 o
  -8  -6  13         10.92         32.17        42.81 o
  -7  -6  13         41.33         -1.20        40.34 o
  -6  -6  13         22.53         51.72        23.31 o
  -5  -6  13         13.51         12.80        18.19 o
  -4  -6  13          6.48         19.43        17.36 o
  -3  -6  13         55.11        105.74        58.82 o
  -2  -6  13         12.34         -5.55        13.03 o
  -1  -6  13         27.29         57.38        19.62 o
   0  -6  13         13.11         18.19        20.20 o
   1  -6  13         58.97         69.92        15.96 o
   2  -6  13          3.35          1.29        11.83 o
   3  -6  13         58.54         58.65        19.61 o
   4  -6  13         32.50         33.44        16.76 o
   5  -6  13         23.65         35.23        28.45 o
   6  -6  13          1.52         15.96        18.82 o
  -9  -5  13          1.53        -44.01        44.01 o
  -8  -5  13         98.47         38.76        45.93 o
  -7  -5  13         25.65         28.40        22.35 o
  -6  -5  13         10.19         24.70        18.86 o
  -5  -5  13          5.84         38.86        18.92 o
  -4  -5  13          7.22         66.53        74.41 o
  -3  -5  13         94.90         94.59        23.03 o
  -2  -5  13        101.43        106.07        22.40 o
  -1  -5  13         44.39         49.15        18.70 o
   0  -5  13          6.70         -6.05        14.96 o
   1  -5  13          7.26         17.73        11.47 o
   2  -5  13         54.50         57.59        20.89 o
   3  -5  13          1.75         -4.92        12.31 o
   4  -5  13          8.97         22.84        14.73 o
   5  -5  13         32.03         24.64        16.29 o
   6  -5  13         23.59         26.23        19.56 o
   7  -5  13          4.22         36.57        35.62 o
  -9  -4  13          9.78         -9.54        38.38 o
  -8  -4  13         88.12         79.10        26.54 o
  -7  -4  13          0.69         23.82        19.91 o
  -6  -4  13        148.85        110.57        60.45 o
  -5  -4  13          9.39         27.92        19.39 o
  -4  -4  13        616.45        666.04        43.92 o
  -3  -4  13         69.12         64.19        23.27 o
  -2  -4  13         73.89         91.29        22.10 o
  -1  -4  13         27.88         31.67        16.41 o
   0  -4  13         75.38        106.24        21.22 o
   1  -4  13          6.11          8.03        12.08 o
   2  -4  13          0.52         -0.99        11.43 o
   3  -4  13         16.73         30.31        13.07 o
   4  -4  13        118.35        138.23        23.42 o
   5  -4  13         17.33         27.11        16.38 o
   6  -4  13        105.60         84.93        31.42 o
   7  -4  13          1.72         14.75        21.21 o
   8  -4  13         13.82         40.61        29.05 o
  -9  -3  13         10.03         -9.55        20.84 o
  -8  -3  13         25.19         19.08        21.61 o
  -7  -3  13         29.98         61.43        35.53 o
  -6  -3  13        112.55        120.01        26.31 o
  -5  -3  13         37.87         52.22        20.93 o
  -4  -3  13          0.75          2.89        13.08 o
  -3  -3  13        113.85         96.39        22.70 o
  -2  -3  13        135.07        168.64        26.67 o
  -1  -3  13         57.53         84.34        19.85 o
   0  -3  13        133.89        104.65        29.57 o
   1  -3  13         74.60         73.04        16.61 o
   2  -3  13        306.12        244.14        52.32 o
   3  -3  13         27.22         34.30        14.40 o
   4  -3  13         10.63          8.03        11.30 o
   5  -3  13        248.56        262.40        30.42 o
   6  -3  13          2.30          2.47        15.10 o
   7  -3  13         12.64         11.96        16.76 o
   8  -3  13         32.14         34.87        19.18 o
  -9  -2  13          5.60         32.81        22.06 o
  -8  -2  13         10.97         27.61        19.38 o
  -7  -2  13         13.21         14.22        17.98 o
  -6  -2  13         75.70         47.47        27.78 o
  -5  -2  13          0.06        -10.58        16.45 o
  -4  -2  13         30.70         27.37        18.73 o
  -3  -2  13         14.16         12.95        17.23 o
  -2  -2  13         52.06         70.89        17.45 o
  -1  -2  13        470.44        568.44        54.47 o
   0  -2  13        120.59         91.54        25.96 o
   1  -2  13         35.80         19.96        19.34 o
   2  -2  13         49.10         33.54        12.62 o
   3  -2  13         13.14         27.32        13.78 o
   4  -2  13          1.36         10.02        11.32 o
   5  -2  13         15.07          0.51        11.61 o
   6  -2  13          0.27         10.25        12.90 o
   7  -2  13          0.03         10.34        12.27 o
   8  -2  13         17.97         37.48        16.02 o
   9  -2  13          2.11         -9.14        16.06 o
  -9  -1  13         64.92         85.65        47.47 o
  -8  -1  13         28.51         25.30        21.06 o
  -7  -1  13         28.41          6.93        16.80 o
  -6  -1  13          2.75         20.53        16.51 o
  -5  -1  13        613.76        510.38        38.52 o
  -4  -1  13         17.21         26.58        15.07 o
  -3  -1  13        200.43        159.98        23.04 o
  -2  -1  13         45.69         56.63        17.68 o
  -1  -1  13       2721.66       2590.20       141.83 o
   0  -1  13          5.98         10.29        13.93 o
   1  -1  13         30.27         24.39        23.22 o
   2  -1  13         44.79         60.02        13.45 o
   3  -1  13          0.75         -8.46         8.46 o
   4  -1  13          6.60         14.14        12.56 o
   5  -1  13          0.01         20.28        14.83 o
   6  -1  13          7.76         15.50        19.55 o
   7  -1  13          0.31          1.24        14.41 o
   8  -1  13         12.08          2.22        12.49 o
   9  -1  13         19.91         -8.61        18.73 o
  -9   0  13         37.85         47.78        24.01 o
  -8   0  13          2.50          9.99        17.84 o
  -7   0  13         96.94         88.82        24.93 o
  -6   0  13         10.76         18.80        15.75 o
  -5   0  13         88.79         78.12        21.74 o
  -4   0  13         21.07         20.60        14.53 o
  -3   0  13        583.29        587.47        33.55 o
  -2   0  13         27.36         29.43        21.99 o
  -1   0  13       1263.59       1422.38        91.51 o
   0   0  13        188.80        219.75        37.28 o
   1   0  13       1679.31       1870.33       107.56 o
   2   0  13          4.01         13.54         8.69 o
   3   0  13        488.75        473.93        29.82 o
   4   0  13         11.67         13.86        11.26 o
   5   0  13          3.20          5.18         9.69 o
   6   0  13          0.18         -3.72         9.84 o
   7   0  13         87.73         87.63        19.98 o
   8   0  13          0.81         -1.19        13.86 o
   9   0  13         20.35         10.19        20.17 o
  10   0  13          7.06          7.34        26.96 o
  -9   1  13         36.00         42.18        24.94 o
  -8   1  13         50.74         36.53        21.24 o
  -7   1  13          1.30         11.15        17.49 o
  -6   1  13         18.27         25.18        19.08 o
  -5   1  13        227.60        203.35        26.33 o
  -4   1  13        110.45         81.36        18.53 o
  -3   1  13         70.76         85.44        34.02 o
  -2   1  13         49.67         23.08        18.52 o
  -1   1  13       1072.55        909.65        67.71 o
   0   1  13         40.02         33.92        18.38 o
   1   1  13          6.68         28.06        18.01 o
   2   1  13        155.29        147.04        28.19 o
   3   1  13          0.01         -2.64         7.29 o
   4   1  13        140.42        120.58        16.79 o
   5   1  13         70.42         49.83        14.04 o
   6   1  13         22.78         26.12        11.31 o
   7   1  13         59.32         74.23        18.96 o
   8   1  13         16.76         50.04        24.59 o
   9   1  13          1.78          4.42        22.50 o
  10   1  13          0.22         11.35        25.59 o
  -9   2  13         18.12         48.64        45.34 o
  -8   2  13          1.17        -14.20        26.72 o
  -7   2  13        134.50        120.39        29.33 o
  -6   2  13        138.55        176.47        32.98 o
  -5   2  13          0.02          4.49        14.81 o
  -4   2  13          7.79         25.08        13.01 o
  -3   2  13         35.43         16.19        18.32 o
  -2   2  13        164.30        194.51        38.69 o
  -1   2  13          1.57         10.39        17.46 o
   0   2  13         69.60         81.77        25.35 o
   1   2  13        134.67        211.01        34.68 o
   2   2  13        123.08        149.20        30.32 o
   3   2  13         34.62         50.56        11.68 o
   4   2  13         21.39         18.98        11.48 o
   5   2  13          0.66         -1.66         8.99 o
   6   2  13          6.30         13.29        10.79 o
   7   2  13         12.16         40.85        24.25 o
   8   2  13         46.72         79.47        29.81 o
   9   2  13          0.21        -19.58        20.61 o
  10   2  13          1.73          6.21        20.89 o
  -8   3  13        147.07        156.82        30.08 o
  -7   3  13        148.54        160.06        29.17 o
  -6   3  13         44.23         38.33        18.76 o
  -5   3  13         35.95         30.65        18.81 o
  -4   3  13          0.09          0.51        15.95 o
  -3   3  13         87.12         82.94        27.61 o
  -2   3  13        163.23        186.31        38.07 o
  -1   3  13        474.01        453.64        50.42 o
   0   3  13          4.74         26.07        17.22 o
   1   3  13          9.56         10.98        16.43 o
   2   3  13       1077.94       1137.87        74.70 o
   3   3  13          5.96         -4.05         7.77 o
   4   3  13          0.43          1.83         8.32 o
   5   3  13         14.43         53.90        17.75 o
   6   3  13        133.72        111.40        25.76 o
   7   3  13          0.42         27.37        18.45 o
   8   3  13         10.47         19.07        20.82 o
   9   3  13          6.35          6.21        20.61 o
  10   3  13          6.93         11.22        25.79 o
  -8   4  13          5.98         49.75        41.90 o
  -7   4  13         27.98          6.52        18.28 o
  -6   4  13        208.30        183.36        28.04 o
  -5   4  13          2.26         -1.30        17.56 o
  -4   4  13        128.62        126.56        35.19 o
  -3   4  13         90.63         71.99        26.07 o
  -2   4  13         33.32         27.71        21.81 o
  -1   4  13         26.51         57.14        27.37 o
   0   4  13        367.29        401.92        47.64 o
   1   4  13          0.99          2.37        15.71 o
   2   4  13         17.42         20.20        18.73 o
   3   4  13         18.12         13.72        14.34 o
   4   4  13        511.75        538.74        95.63 o
   5   4  13         62.88         72.34        21.03 o
   6   4  13         39.35         48.94        19.89 o
   7   4  13         12.74         32.21        18.01 o
   8   4  13         13.84         52.07        25.62 o
   9   4  13          2.40         21.57        21.33 o
  10   4  13         14.13         15.74        20.75 o
  11   4  13          0.09         14.20        24.18 o
  -8   5  13         43.04         -0.07        44.21 o
  -7   5  13          4.07          7.48        23.25 o
  -6   5  13         28.66         67.23        26.17 o
  -5   5  13        147.77        192.42        39.68 o
  -4   5  13          2.67         28.06        24.18 o
  -3   5  13          0.08          1.27        19.45 o
  -2   5  13        228.68        169.92        35.64 o
  -1   5  13        403.42        413.13        47.02 o
   0   5  13         21.05          7.34        18.59 o
   1   5  13         19.14         28.81        20.41 o
   2   5  13        607.39        573.51        47.98 o
   3   5  13          4.24          4.18        11.49 o
   4   5  13          3.85         -5.48         8.80 o
   5   5  13        217.93        302.62        40.85 o
   6   5  13        196.51        208.23        36.22 o
   7   5  13         17.26         42.39        20.79 o
   8   5  13         12.49         32.76        22.71 o
   9   5  13         50.00         58.07        26.00 o
  10   5  13          1.13          7.96        21.06 o
  11   5  13          1.11         12.24        24.08 o
  -6   6  13          0.37        -11.66        22.84 o
  -5   6  13         22.08         -5.76        20.65 o
  -4   6  13          9.48          9.78        20.85 o
  -3   6  13         14.08         36.73        23.53 o
  -2   6  13        292.64        264.93        40.82 o
  -1   6  13         26.02         24.35        17.87 o
   0   6  13        140.49        181.99        35.26 o
   1   6  13        138.34        191.66        34.09 o
   2   6  13         34.10         42.74        19.93 o
   3   6  13         18.04         33.03        15.71 o
   4   6  13          0.69        -13.45        13.45 o
   5   6  13         24.57         12.55        17.53 o
   6   6  13         16.00         35.98        22.67 o
   7   6  13        248.16        319.56        46.37 o
   8   6  13         68.58         57.01        27.20 o
   9   6  13          0.56         -3.64        18.04 o
  10   6  13         13.37         -6.96        23.84 o
  11   6  13          0.15         12.28        27.27 o
  -6   7  13          0.21         12.24        26.07 o
  -5   7  13         44.37        126.12        35.40 o
  -4   7  13        231.14        313.91        51.35 o
  -3   7  13         10.50         26.48        18.35 o
  -2   7  13          0.41         35.02        23.19 o
  -1   7  13         94.56        119.88        28.88 o
   0   7  13        340.63        294.70        41.43 o
   1   7  13         28.75         37.93        20.34 o
   2   7  13         42.32         47.50        19.17 o
   5   7  13          8.54         -3.33        17.63 o
   6   7  13         48.50         52.10        24.25 o
   7   7  13         77.02         82.39        27.61 o
   8   7  13         12.95         -0.65        21.30 o
   9   7  13         22.71         15.57        23.49 o
  10   7  13          7.30          9.64        25.69 o
  -5   8  13         72.44         58.62        29.05 o
  -4   8  13          5.89         12.00        25.48 o
  -3   8  13          7.81        -11.49        19.69 o
  -2   8  13          0.21        -17.46        18.86 o
  -1   8  13          4.13         12.45        20.44 o
   0   8  13          0.47          9.64        21.81 o
   1   8  13        355.98        396.36        46.10 o
   5   8  13          3.48         -2.47        18.59 o
   6   8  13          0.03          0.14        16.60 o
   7   8  13         56.40         61.26        30.35 o
   8   8  13          1.37          7.68        19.52 o
   9   8  13          4.49         23.49        26.00 o
  10   8  13          0.32         -5.42        26.65 o
  -4   9  13          0.66         61.16        34.95 o
  -3   9  13          7.38         -8.33        18.76 o
  -2   9  13         43.86         20.82        19.45 o
  -1   9  13          2.53          5.35        18.08 o
   0   9  13          3.20         34.37        27.06 o
   5   9  13         82.56        102.76        32.07 o
   6   9  13         16.46          2.06        17.90 o
   7   9  13          4.80         -7.44        17.77 o
   8   9  13         35.98         48.40        31.01 o
   9   9  13         18.61         23.63        26.62 o
  10   9  13          3.01         14.44        25.72 o
  -3  10  13          3.76          7.96        29.05 o
  -2  10  13         30.28         10.12        23.36 o
  -1  10  13          7.31          7.79        22.71 o
   6  10  13          1.19        -16.22        16.22 o
   7  10  13          0.02        -11.11        20.65 o
   8  10  13         16.44         19.21        24.18 o
   9  10  13          2.18          9.88        25.38 o
  -2  11  13         16.07        101.90        37.80 o
   6  11  13         11.25         28.54        26.17 o
   7  11  13         36.48         45.48        28.54 o
   8  11  13          1.55         10.12        25.35 o
   9  11  13          6.00          7.10        32.96 o
   7  12  13          9.38         74.50        29.70 o
   8  12  13         46.74         20.24        32.21 o
  -4  -9  14         32.26         20.00        45.10 o
  -3  -9  14          1.52          2.25        17.55 o
  -2  -9  14          0.85         -8.28        29.15 o
  -1  -9  14         49.89         17.25        21.35 o
   0  -9  14          8.14         27.30        27.89 o
  -6  -8  14          6.26          7.99        47.81 o
  -5  -8  14         37.42         23.36        40.13 o
  -4  -8  14          0.03          7.26        17.17 o
  -3  -8  14          4.89          4.48        26.98 o
  -2  -8  14         75.51         62.17        25.79 o
  -1  -8  14         19.99         10.76        17.60 o
   0  -8  14          1.32         -8.72        24.87 o
   1  -8  14         12.87         -3.63        15.74 o
   2  -8  14         29.80         37.25        23.98 o
  -7  -7  14          1.73         18.14        47.54 o
  -6  -7  14          7.62         56.32        47.40 o
  -5  -7  14         63.74         70.07        23.76 o
  -4  -7  14          7.63         21.71        19.27 o
  -3  -7  14          1.76         18.08        15.15 o
  -1  -7  14        121.37        116.34        25.74 o
   0  -7  14         47.94         31.08        18.57 o
   1  -7  14         10.17         38.72        28.57 o
   2  -7  14          1.16         13.23        16.38 o
   3  -7  14          0.58         43.17        45.98 o
   4  -7  14          7.92          2.50        23.12 o
  -7  -6  14          2.92        -24.42        41.60 o
  -6  -6  14        113.21         75.83        26.07 o
  -5  -6  14          1.45         39.79        22.98 o
  -4  -6  14         19.17         15.75        31.78 o
  -3  -6  14         26.45         21.07        17.14 o
  -2  -6  14         96.56        144.57        29.69 o
  -1  -6  14         91.19         77.76        22.92 o
   0  -6  14         41.27         53.85        28.40 o
   1  -6  14         10.65        -11.18        24.80 o
   2  -6  14         54.17         37.11        18.61 o
   3  -6  14         12.06         13.65        15.10 o
   4  -6  14         67.69         76.84        22.66 o
   5  -6  14          1.77          5.51        17.18 o
  -8  -5  14          3.40         29.63        47.23 o
  -7  -5  14         54.38         81.19        26.10 o
  -6  -5  14          0.01         15.48        19.11 o
  -5  -5  14         57.09         48.57        21.42 o
  -4  -5  14        131.69        179.36        29.59 o
  -3  -5  14         12.94         35.23        19.37 o
  -2  -5  14         62.69         65.62        39.07 o
  -1  -5  14          3.62         12.43        17.65 o
   0  -5  14         29.52         48.05        27.10 o
   1  -5  14          0.10        -18.42        18.42 o
   2  -5  14         65.05         63.98        19.55 o
   3  -5  14         21.19         17.36        13.87 o
   4  -5  14         30.18         27.84        14.81 o
   5  -5  14         46.69         51.41        19.56 o
   6  -5  14          7.66          3.09        14.85 o
  -8  -4  14          7.42          9.19        27.71 o
  -7  -4  14         78.75        107.26        43.10 o
  -6  -4  14          0.58         -0.92        18.07 o
  -5  -4  14        193.99        170.96        33.03 o
  -4  -4  14         10.45         27.76        20.33 o
  -3  -4  14        279.28        277.32        32.10 o
  -2  -4  14          8.15         19.21        14.99 o
  -1  -4  14          4.33         -0.07        20.65 o
   0  -4  14         52.69         58.65        26.79 o
   1  -4  14        103.45        104.78        30.90 o
   2  -4  14         48.56         31.72        14.26 o
   3  -4  14          0.96          9.49        14.01 o
   4  -4  14          0.05         -4.34        11.52 o
   5  -4  14         96.71         91.01        29.02 o
   6  -4  14         13.16          1.65        14.94 o
   7  -4  14         27.84          1.83        16.61 o
  -9  -3  14          2.80        -36.29        42.12 o
  -8  -3  14         38.08         53.90        33.10 o
  -7  -3  14         16.93         16.48        19.65 o
  -6  -3  14          0.01         16.03        18.27 o
  -5  -3  14         28.99         21.08        19.48 o
  -4  -3  14        251.96        261.25        32.35 o
  -3  -3  14          0.08          5.55        14.18 o
  -2  -3  14         39.36         67.33        27.47 o
  -1  -3  14          6.93        -10.46        13.86 o
   0  -3  14         35.74         26.55        20.37 o
   1  -3  14          6.18          6.83        16.43 o
   2  -3  14         47.26         30.48        14.08 o
   3  -3  14         31.06         20.76        12.65 o
   4  -3  14         10.01         17.86        14.66 o
   5  -3  14          0.03         -8.05        12.21 o
   6  -3  14         80.16        106.52        23.09 o
   7  -3  14         10.72         26.11        17.68 o
   8  -3  14          0.67         -4.59        15.87 o
  -9  -2  14         11.71        104.06        46.61 o
  -8  -2  14         56.67         28.95        21.85 o
  -7  -2  14         15.75         11.97        18.86 o
  -6  -2  14         16.59         24.38        19.96 o
  -5  -2  14          0.26          2.51        16.95 o
  -4  -2  14         17.82         17.84        15.85 o
  -3  -2  14         25.77         38.68        41.84 o
  -2  -2  14          9.39         28.23        19.28 o
  -1  -2  14        225.12        180.48        38.35 o
   0  -2  14         33.71         16.77        17.90 o
   1  -2  14         89.34         95.15        28.85 o
   2  -2  14         77.03         88.25        27.23 o
   3  -2  14        129.52        107.12        19.74 o
   4  -2  14        199.60        249.51        33.46 o
   5  -2  14        121.27        169.05        25.61 o
   6  -2  14         13.29         31.47        32.67 o
   7  -2  14         14.18          3.03        13.37 o
   8  -2  14          1.62         14.20        19.72 o
   9  -2  14          1.40        -20.89        20.89 o
  -9  -1  14          9.43        -19.10        19.60 o
  -8  -1  14         92.31        137.21        30.87 o
  -7  -1  14         19.75         22.53        33.00 o
  -6  -1  14          3.14         22.11        47.44 o
  -5  -1  14          2.00         53.58        37.11 o
  -4  -1  14        208.23        269.48        59.95 o
  -3  -1  14          0.79         -3.53        15.95 o
  -2  -1  14          8.28         -5.01        16.46 o
  -1  -1  14          2.59         -1.34        16.88 o
   0  -1  14        330.74        333.87        46.17 o
   1  -1  14         40.44         45.82        19.04 o
   2  -1  14          2.36        -14.85        14.85 o
   3  -1  14         49.47         79.41        16.29 o
   4  -1  14          0.28          5.94        11.26 o
   5  -1  14         91.53         88.02        18.63 o
   6  -1  14         21.38         22.96        13.74 o
   7  -1  14         37.68         32.94        16.34 o
   8  -1  14          2.40          6.57        13.64 o
   9  -1  14          1.27          6.55        27.20 o
  -9   0  14         16.24         66.61        43.94 o
  -8   0  14          7.87         34.72        22.47 o
  -7   0  14          0.01         19.10        20.08 o
  -6   0  14         85.50         80.95        22.98 o
  -5   0  14          0.03         15.68        15.20 o
  -4   0  14        166.37        170.60        39.41 o
  -3   0  14         15.40          7.24        17.80 o
  -2   0  14        919.63       1064.40        79.33 o
  -1   0  14         28.98         50.28        23.70 o
   0   0  14        128.69        188.92        37.59 o
   1   0  14         26.85         45.89        20.34 o
   2   0  14        242.72        254.84        37.04 o
   3   0  14          0.04         -3.47        10.17 o
   4   0  14        114.17        141.70        19.79 o
   5   0  14          0.93          0.93        10.62 o
   6   0  14          1.38          3.94        11.22 o
   7   0  14          0.80         -6.40        13.78 o
   8   0  14          9.57          9.23        20.75 o
   9   0  14          0.32         -2.30        23.22 o
  -8   1  14         10.62         31.25        22.45 o
  -7   1  14         66.97         44.83        22.67 o
  -6   1  14         41.29          2.86        15.51 o
  -5   1  14          0.67         13.24        19.62 o
  -4   1  14        418.68        401.02        56.49 o
  -3   1  14         18.20         -7.92        16.81 o
  -2   1  14        193.14        197.43        40.13 o
  -1   1  14         55.90         54.71        22.50 o
   0   1  14       1519.90       1364.31        90.07 o
   1   1  14         10.88         45.75        20.89 o
   2   1  14        102.63         91.65        25.18 o
   3   1  14         94.44         88.29        23.73 o
   4   1  14          6.90         -5.22         8.36 o
   5   1  14         30.65         40.25        14.85 o
   6   1  14         46.90         67.71        15.66 o
   7   1  14          8.49          5.93        13.82 o
   8   1  14         14.64         23.87        24.73 o
   9   1  14         11.88         24.35        22.19 o
  10   1  14         11.50         -4.60        26.38 o
  -8   2  14         36.77         19.50        22.05 o
  -7   2  14         25.25         55.47        21.16 o
  -6   2  14         27.45          3.43        21.16 o
  -5   2  14         33.47         29.19        23.15 o
  -4   2  14          1.38         -7.10        15.33 o
  -3   2  14         13.98          5.42        19.48 o
  -2   2  14         37.83         25.96        21.64 o
  -1   2  14          0.24        -14.92        14.92 o
   0   2  14        612.69        668.93        57.31 o
   1   2  14         18.52         49.05        22.02 o
   2   2  14         19.69         26.10        17.46 o
   3   2  14          7.14          0.24        13.31 o
   4   2  14          3.48         -0.29         8.84 o
   5   2  14          2.23          2.58         9.26 o
   6   2  14         13.40          8.23        13.10 o
   7   2  14         17.65         15.91        19.58 o
   8   2  14         17.81         59.92        31.52 o
   9   2  14          0.31         19.21        23.05 o
  10   2  14         16.59         15.33        27.37 o
  -8   3  14          0.16          7.17        38.79 o
  -7   3  14        125.16        118.54        38.83 o
  -6   3  14         11.48          0.27        20.03 o
  -5   3  14        127.62        128.79        36.46 o
  -4   3  14          6.64         48.74        23.87 o
  -3   3  14         17.66         32.07        22.02 o
  -2   3  14        285.43        275.32        46.51 o
  -1   3  14        269.09        319.22        46.51 o
   0   3  14          7.72         20.72        18.32 o
   1   3  14        148.43        191.77        34.30 o
   2   3  14         27.38         13.62        20.34 o
   3   3  14        579.70        536.16        46.03 o
   4   3  14          8.22         -0.84         8.30 o
   5   3  14          9.16          6.98         9.51 o
   6   3  14        161.19        171.12        31.01 o
   7   3  14         77.93        125.57        31.04 o
   8   3  14         56.69         89.45        31.90 o
   9   3  14          0.35         35.60        24.04 o
  10   3  14          1.31         -0.34        22.60 o
  -7   4  14          1.24          8.44        24.42 o
  -6   4  14         30.51         39.86        25.35 o
  -5   4  14         43.47         44.31        23.91 o
  -4   4  14          0.04          7.03        17.90 o
  -3   4  14        707.16        693.70        63.66 o
  -2   4  14          1.13         -3.98        15.85 o
  -1   4  14         46.04         37.56        23.46 o
   0   4  14         18.70          6.14        14.85 o
   1   4  14       1323.93       1253.97        81.32 o
   2   4  14         52.12        109.00        27.51 o
   3   4  14          3.54          0.00        13.00 o
   4   4  14         40.71         41.54        17.73 o
   5   4  14        640.42        716.78        56.80 o
   6   4  14          0.98         11.63        16.46 o
   7   4  14         22.87         30.22        18.56 o
   8   4  14         15.94         36.05        25.93 o
   9   4  14          0.27         21.13        18.76 o
  10   4  14         24.65          8.99        19.96 o
  -6   5  14        158.41        141.14        37.59 o
  -5   5  14         48.23         39.24        22.40 o
  -4   5  14         38.29         17.32        22.84 o
  -3   5  14          1.08         -7.41        15.67 o
  -2   5  14          1.28        -13.51        16.15 o
   0   5  14        120.70        157.43        35.02 o
   1   5  14        115.38        145.09        34.50 o
   2   5  14         50.99         50.21        20.99 o
   3   5  14        387.25        360.04        37.01 o
   5   5  14          2.05         -1.30        15.33 o
   6   5  14        251.26        340.18        43.05 o
   7   5  14         78.52         90.41        25.93 o
   8   5  14          0.22          5.93        17.15 o
   9   5  14          2.29         26.17        23.73 o
  10   5  14         31.54         26.92        22.57 o
  -6   6  14          8.99         27.44        25.66 o
  -5   6  14        116.74        173.18        42.91 o
  -4   6  14          0.01          1.20        22.19 o
  -3   6  14          3.08         47.02        26.07 o
  -2   6  14          1.54         -3.40        17.77 o
  -1   6  14        188.49        187.68        36.05 o
   0   6  14          4.14         14.13        18.11 o
   1   6  14         44.97         98.37        25.83 o
   2   6  14         45.59         64.38        23.56 o
   3   6  14          2.18         -0.31        12.42 o
   5   6  14          6.43          5.59        18.59 o
   6   6  14          2.74         -1.06        18.52 o
   7   6  14          6.70         12.24        18.01 o
   8   6  14         33.51         53.95        25.59 o
   9   6  14          7.94          3.98        19.31 o
  10   6  14          0.42         -0.10        20.17 o
  -5   7  14          0.00         89.21        31.49 o
  -4   7  14         19.09         27.82        25.14 o
  -3   7  14        150.23        148.79        34.47 o
  -2   7  14          3.61         -4.94        19.31 o
  -1   7  14         12.80         21.99        20.44 o
   0   7  14        124.27        117.34        30.22 o
   1   7  14        284.68        323.06        41.78 o
   2   7  14        192.28        298.61        40.10 o
   6   7  14          4.21         -8.23        16.39 o
   7   7  14          0.60         10.32        21.92 o
   8   7  14          8.90          1.06        19.48 o
   9   7  14         17.54          4.01        21.92 o
  10   7  14          2.21         17.42        26.10 o
  -5   8  14          2.95         16.02        27.54 o
  -4   8  14         76.02        109.41        35.23 o
  -3   8  14          4.10         11.83        24.25 o
  -2   8  14         15.17         24.28        19.24 o
  -1   8  14          5.68          8.13        18.62 o
   0   8  14         30.47        -19.10        19.10 o
   1   8  14         15.05         72.41        25.07 o
   6   8  14          1.30          1.03        18.97 o
   7   8  14          0.05        -15.98        15.98 o
   8   8  14        131.19        159.70        37.97 o
   9   8  14          0.80        -20.65        21.06 o
  10   8  14         11.89         12.86        25.21 o
  -4   9  14          4.00        -12.45        27.23 o
  -3   9  14          0.07        -14.34        21.16 o
  -2   9  14          0.01         26.20        22.77 o
  -1   9  14         75.94         46.51        24.42 o
   6   9  14         53.07         73.13        30.01 o
   7   9  14         98.46        131.13        35.23 o
   8   9  14          6.55         -6.07        20.65 o
   9   9  14          4.56         -9.50        23.49 o
  10   9  14         10.22         26.99        32.10 o
  -1  10  14         94.39         74.26        25.28 o
   7  10  14          3.81        -14.65        18.38 o
   8  10  14         22.13         40.40        29.98 o
   9  10  14         25.10          3.70        25.38 o
   7  11  14          4.09         -1.13        22.60 o
   8  11  14          1.33        -10.36        22.23 o
  -3  -8  15          0.87         23.49        30.53 o
  -2  -8  15         43.49         48.89        23.36 o
  -1  -8  15          3.90         -0.07        24.04 o
  -6  -7  15         19.18         24.49        46.82 o
  -5  -7  15         14.01         33.28        24.10 o
  -4  -7  15        103.32         63.32        31.97 o
  -3  -7  15         17.17         -7.34        18.23 o
  -2  -7  15          0.00         15.70        18.16 o
  -1  -7  15          1.91          0.62        22.77 o
   0  -7  15         10.63         24.15        28.50 o
   1  -7  15         45.40         59.17        34.64 o
   2  -7  15         13.35         10.12        29.05 o
   3  -7  15          0.07         20.55        25.28 o
  -6  -6  15         39.37         49.55        37.92 o
  -5  -6  15        179.68        146.23        52.55 o
  -4  -6  15         75.32         54.80        22.59 o
  -3  -6  15          7.66         13.99        18.64 o
  -2  -6  15         63.41         36.43        26.62 o
  -1  -6  15         23.57         42.46        23.94 o
   0  -6  15         74.88         60.33        30.73 o
   1  -6  15         48.83         65.82        32.65 o
   2  -6  15          2.70         -5.04        22.12 o
   3  -6  15         28.66         51.94        21.26 o
   4  -6  15          0.03          0.70        15.51 o
  -7  -5  15         34.00         26.33        26.43 o
  -6  -5  15        131.08         54.57        40.68 o
  -5  -5  15         83.21         63.84        25.13 o
  -4  -5  15         95.56         61.88        40.30 o
  -3  -5  15        345.51        332.67        53.68 o
  -2  -5  15         16.13         31.25        21.57 o
  -1  -5  15          0.01          8.85        18.83 o
   0  -5  15          1.08        -16.91        16.91 o
   1  -5  15          0.07        -11.52        22.05 o
   2  -5  15          3.19         17.73        25.62 o
   3  -5  15         38.35         38.15        17.67 o
   4  -5  15        109.89        142.37        26.37 o
   5  -5  15          2.83          4.93        15.72 o
   6  -5  15         21.14         48.05        31.59 o
  -8  -4  15        123.75        108.80        47.50 o
  -7  -4  15          0.33         38.45        23.45 o
  -6  -4  15         29.36         43.35        31.90 o
  -5  -4  15          2.64         -3.20        18.46 o
  -4  -4  15         93.28         91.46        28.98 o
  -3  -4  15         85.27        116.31        34.92 o
  -2  -4  15         10.08         22.77        30.05 o
  -1  -4  15          9.70          7.99        17.97 o
   0  -4  15          2.23          1.23        16.29 o
   1  -4  15          0.95        -13.21        18.73 o
   2  -4  15          1.83        -10.22        20.13 o
   3  -4  15          0.24         -5.14        11.53 o
   4  -4  15          1.47         -8.96        12.11 o
   5  -4  15          3.80          0.00        12.53 o
   6  -4  15         29.47         25.12        30.22 o
  -8  -3  15         33.13         20.46        27.51 o
  -7  -3  15          6.37          7.63        24.68 o
  -6  -3  15          1.47        -17.40        17.40 o
  -5  -3  15          6.34         -3.95        17.39 o
  -4  -3  15          5.00        -18.93        18.93 o
  -3  -3  15         35.19         32.58        23.19 o
  -2  -3  15         31.65         83.42        28.88 o
  -1  -3  15          7.22         -1.68        14.92 o
   0  -3  15          0.00        -12.00        14.34 o
   1  -3  15          3.40        -11.35        12.21 o
   2  -3  15          4.79          5.56        17.63 o
   3  -3  15          5.76         -5.32        18.11 o
   4  -3  15          2.22         -7.82        11.56 o
   5  -3  15         11.34         21.64        16.14 o
   6  -3  15          4.99          5.67        17.82 o
   7  -3  15          4.87        -10.96        16.18 o
  -8  -2  15          2.22          2.83        20.34 o
  -7  -2  15         23.77         64.69        41.16 o
  -6  -2  15          4.91          8.60        19.05 o
  -5  -2  15         31.33         37.69        25.00 o
  -4  -2  15          5.38         40.44        23.60 o
  -3  -2  15         38.88         81.97        26.86 o
  -2  -2  15        162.06        205.73        42.46 o
  -1  -2  15          4.78          1.34        18.93 o
   0  -2  15         68.81         96.52        28.67 o
   1  -2  15         62.50         51.72        23.39 o
   2  -2  15         70.72         72.61        26.48 o
   3  -2  15         46.11         43.90        22.88 o
   4  -2  15          1.73         -4.34        11.25 o
   5  -2  15         51.68         72.07        18.92 o
   6  -2  15          0.25         14.14        16.04 o
   7  -2  15          2.56         33.46        31.68 o
   8  -2  15         36.52         51.43        39.51 o
  -8  -1  15          1.56          9.81        20.67 o
  -7  -1  15         45.98         32.70        22.06 o
  -6  -1  15          3.97          6.45        21.95 o
  -5  -1  15          1.06         25.07        22.12 o
  -4  -1  15          0.17          4.73        17.32 o
  -3  -1  15        272.03        334.52        52.37 o
  -2  -1  15         33.21         40.23        23.77 o
  -1  -1  15         27.55         32.93        21.23 o
   0  -1  15         70.73         91.37        31.21 o
   1  -1  15         72.26         89.11        28.02 o
   2  -1  15          6.88          5.66        16.60 o
   3  -1  15         35.88         45.72        21.20 o
   4  -1  15         95.41         98.40        18.60 o
   5  -1  15          1.97         -4.63        10.92 o
   6  -1  15         21.14         28.76        15.67 o
   7  -1  15         15.44         29.18        18.29 o
   8  -1  15          0.82          0.99        15.04 o
  -8   0  15         11.92         46.11        24.68 o
  -7   0  15         13.88          4.60        22.19 o
  -6   0  15          2.83         -9.67        22.53 o
  -5   0  15        194.32        209.88        44.86 o
  -4   0  15         19.71         33.68        22.53 o
  -3   0  15         16.17          5.01        18.56 o
  -2   0  15          6.67         13.00        17.63 o
  -1   0  15       1769.92       2061.20       124.95 o
   0   0  15         52.44        110.03        27.47 o
   1   0  15          0.07        -12.48        12.48 o
   2   0  15          1.87         20.10        13.03 o
   3   0  15        218.49        243.80        38.83 o
   4   0  15          1.43         -2.58         9.29 o
   5   0  15         53.52         74.61        20.22 o
   6   0  15          0.00         11.85        13.09 o
   7   0  15         61.55         70.99        21.77 o
   8   0  15          0.12        -21.47        22.05 o
   9   0  15          2.98          0.99        26.20 o
  -7   1  15         26.23         30.90        26.65 o
  -6   1  15         29.69          2.61        22.53 o
  -5   1  15         12.65         32.69        24.08 o
  -4   1  15          7.47         -3.70        20.65 o
  -3   1  15        132.42        165.22        42.22 o
  -2   1  15         74.45         94.53        29.94 o
  -1   1  15        118.37        134.90        33.61 o
   0   1  15        174.02        186.14        38.28 o
   1   1  15          4.51          4.97        17.90 o
   2   1  15          4.92         47.92        21.71 o
   3   1  15         12.67          5.56        14.27 o
   4   1  15        106.91        104.10        27.13 o
   5   1  15          3.70         -2.33        10.58 o
   6   1  15          6.23          4.30        10.36 o
   7   1  15          2.32         33.78        21.85 o
   8   1  15         12.60         37.59        27.06 o
   9   1  15         10.10         18.42        28.43 o
  -7   2  15         66.36         78.03        35.47 o
  -6   2  15         55.62          9.09        24.80 o
  -5   2  15          6.80          7.17        21.78 o
  -4   2  15          5.21          0.48        17.56 o
  -3   2  15         62.22         73.23        28.67 o
  -2   2  15        101.57        224.04        44.52 o
  -1   2  15          4.29         -1.30        16.33 o
   0   2  15        229.48        223.22        39.44 o
   1   2  15          9.69         60.95        22.64 o
   2   2  15         48.91         48.88        20.24 o
   3   2  15         95.52         92.37        25.93 o
   4   2  15          9.59         -0.31        14.92 o
   5   2  15        404.36        410.09        28.75 o
   6   2  15         19.15         41.82        13.78 o
   7   2  15          1.44         -2.54        17.08 o
   8   2  15          4.93         -4.05        22.84 o
   9   2  15          0.12          2.81        22.09 o
  -7   3  15         32.68        137.44        44.31 o
  -6   3  15        105.95        106.50        38.66 o
  -5   3  15         26.53         43.66        26.99 o
  -4   3  15        136.62         91.06        32.79 o
  -3   3  15         73.83         79.64        29.81 o
  -2   3  15          8.03         41.67        23.56 o
  -1   3  15         31.87         28.88        22.81 o
   0   3  15        138.28        159.15        35.05 o
   1   3  15          8.00         16.46        17.46 o
   2   3  15         26.91         24.87        18.76 o
   3   3  15         41.55         39.10        18.76 o
   4   3  15        165.72        152.46        30.08 o
   5   3  15          0.12          6.00         9.51 o
   6   3  15         13.45         12.04        16.02 o
   7   3  15        140.74        203.26        39.10 o
   8   3  15          3.56         13.10        23.29 o
   9   3  15         14.71          6.14        26.10 o
  10   3  15          6.16          4.25        24.28 o
  -6   4  15         72.06         43.05        31.38 o
  -5   4  15          7.49         11.49        22.95 o
  -4   4  15        256.56        297.51        52.07 o
  -3   4  15          1.72          0.69        21.13 o
  -2   4  15        653.25        616.22        59.44 o
  -1   4  15          0.38          0.51        13.99 o
   0   4  15        111.18        108.25        32.07 o
   1   4  15          1.11          3.33        14.75 o
   2   4  15         82.83         77.45        25.07 o
   3   4  15         14.97         14.06        17.29 o
   4   4  15          0.87         -4.15        16.22 o
   6   4  15        139.88        213.31        33.48 o
   7   4  15          4.65         37.45        23.12 o
   8   4  15         95.07        158.91        36.94 o
   9   4  15          0.07         27.34        21.85 o
  10   4  15         12.11         24.59        24.97 o
  -6   5  15         37.63         28.71        29.33 o
  -5   5  15        115.10        160.38        43.29 o
  -4   5  15          8.84         16.53        24.04 o
  -3   5  15         53.96         86.71        29.87 o
  -2   5  15          2.62         24.15        20.31 o
  -1   5  15         57.66         64.00        25.24 o
   0   5  15        119.48        127.94        32.86 o
   1   5  15        128.65        131.06        31.45 o
   2   5  15         49.17         93.53        28.23 o
   3   5  15         35.67         51.72        21.95 o
   6   5  15         60.14         93.95        25.04 o
   7   5  15        124.80        158.29        37.73 o
   8   5  15          0.09         17.84        23.63 o
   9   5  15          0.12          7.85        22.77 o
  10   5  15         13.69         20.31        21.16 o
  -5   6  15         24.03         45.03        29.36 o
  -4   6  15        243.78        309.24        53.20 o
  -3   6  15          7.79         44.93        31.83 o
  -2   6  15          8.07          1.30        19.48 o
  -1   6  15         10.78         16.19        18.76 o
[truncated: 33,484 more chars]
