# Supplementary material for: 6,7-Diphenyl-5-thia-7-aza­spiro­[2.6]nonan-8-one 5,5-dioxide
Source: IUCrdata. 2023 Oct 31;8(Pt 10):x230937. doi: 10.1107/S2414314623009379 (PMC10626852; doi:10.1107/S2414314623009379)
Supplement: Supplementary file 3 [file x-08-x230937-Isup3.mol]

drawing.mol
  ChemDraw10102313512D

 24 27  0  0  0  0  0  0  0  0999 V2000
   -1.7399   -0.6528    0.0000 C   0  0  0  0  0  0  0  0  0  0  0  0
   -1.2232   -1.2957    0.0000 C   0  0  0  0  0  0  0  0  0  0  0  0
   -0.3982   -1.2928    0.0000 S   0  0  0  0  0  0  0  0  0  0  0  0
    0.1140   -0.6454    0.0000 C   0  0  0  0  0  0  0  0  0  0  0  0
   -0.0728    0.1578    0.0000 N   0  0  0  0  0  0  0  0  0  0  0  0
   -0.8176    0.5130    0.0000 C   0  0  0  0  0  0  0  0  0  0  0  0
   -1.5595    0.1521    0.0000 C   0  0  0  0  0  0  0  0  0  0  0  0
   -0.8210    1.3380    0.0000 O   0  0  0  0  0  0  0  0  0  0  0  0
    0.5701    0.6752    0.0000 C   0  0  0  0  0  0  0  0  0  0  0  0
    0.9190   -0.8259    0.0000 C   0  0  0  0  0  0  0  0  0  0  0  0
   -2.5289   -0.4128    0.0000 C   0  0  0  0  0  0  0  0  0  0  0  0
   -2.3427   -1.2166    0.0000 C   0  0  0  0  0  0  0  0  0  0  0  0
    1.1653   -1.6136    0.0000 C   0  0  0  0  0  0  0  0  0  0  0  0
    1.9703   -1.7935    0.0000 C   0  0  0  0  0  0  0  0  0  0  0  0
    2.5289   -1.1868    0.0000 C   0  0  0  0  0  0  0  0  0  0  0  0
    2.2825   -0.3996    0.0000 C   0  0  0  0  0  0  0  0  0  0  0  0
    1.4776   -0.2191    0.0000 C   0  0  0  0  0  0  0  0  0  0  0  0
    1.3395    0.3767    0.0000 C   0  0  0  0  0  0  0  0  0  0  0  0
    1.9823    0.8935    0.0000 C   0  0  0  0  0  0  0  0  0  0  0  0
    1.8563    1.7087    0.0000 C   0  0  0  0  0  0  0  0  0  0  0  0
    1.0868    2.0072    0.0000 C   0  0  0  0  0  0  0  0  0  0  0  0
    0.4440    1.4904    0.0000 C   0  0  0  0  0  0  0  0  0  0  0  0
   -0.8107   -2.0072    0.0000 O   0  0  0  0  0  0  0  0  0  0  0  0
    0.1856   -1.8760    0.0000 O   0  0  0  0  0  0  0  0  0  0  0  0
  1  2  1  0      
  2  3  1  0      
  3  4  1  0      
  4  5  1  0      
  5  6  1  0      
  6  7  1  0      
  7  1  1  0      
  6  8  2  0      
  5  9  1  0      
  4 10  1  0      
  1 11  1  0      
 11 12  1  0      
 12  1  1  0      
 10 13  2  0      
 13 14  1  0      
 14 15  2  0      
 15 16  1  0      
 16 17  2  0      
 17 10  1  0      
  9 18  2  0      
 18 19  1  0      
 19 20  2  0      
 20 21  1  0      
 21 22  2  0      
 22  9  1  0      
  3 23  2  0      
  3 24  2  0      
M  STY  1   1 DAT
M  SLB  1   1   1
M  SDT   1 Text                                                  
M  SDD   1    -0.6566   -3.3332    DA    ALL  1       5
M  SED   1 1
M  END
